# Supplementary material for: Bis­(4-fluoro­benzoato)-κ2 O,O′;κO-(4-fluoro­benzoic acid-κO)bis­(nico­tinamide-κN 1)copper(II)
Source: Acta Crystallogr Sect E Struct Rep Online. 2011 Jun 11;67(Pt 7):m887–8. doi: 10.1107/S1600536811020897 (PMC3151872; doi:10.1107/S1600536811020897)
Supplement: Supplementary file 1 [file e-67-0m887-sup1.cif]

##############################################################################
#                                                                            #
# This CIF contains the data in a paper accepted for publication in          #
# Acta Crystallographica Section E. It conforms to the requirements of       #
# Notes for Authors for Acta Crystallographica Section E, and has been       #
# peer reviewed under the auspices of the IUCr Commission on Journals.       #
#                                                                            #
# Full details of the Crystallographic Information File format               #
# are given in the paper "The Crystallographic Information File (CIF):       #
# a New Standard Archive File for Crystallography" by S. R. Hall, F. H.      #
# Allen and I. D. Brown [Acta Cryst. (1991), A47, 655-685].                  #
#                                                                            #
# The current version of the core CIF dictionary is obtainable from          #
# ftp://ftp.iucr.org/pub/cif_core.dic.                                       #
#                                                                            #
# Software is freely available for graphical display of the structure(s)     #
# in this CIF. For information consult the CIF software page                 #
# http://www.iucr.org/resources/cif/software.                                #
#                                                                            #
# This file may be used for bona fide research purposes within the           #
# scientific community so long as proper attribution is given to the journal # 
# article from which it was obtained.                                        #
#                                                                            #
##############################################################################
data_I
_audit_creation_method     SHELXL97
_chemical_name_systematic
;
Bis(4-fluorobenzoato)-\k^2^<i>O</i>,<i>O</i>';\k<i>O</i>-(4-fluorobenzoic
acid-\k<i>O</i>)bis(nicotinamide-\k<i>N</i>^1^)copper(II)
;
_chemical_name_common     ?
_chemical_formula_moiety     'C33 H25 Cu F3 N4 O8'
_chemical_formula_sum     'C33 H25 Cu F3 N4 O8'
_chemical_formula_iupac     '[Cu (C7 H4 F O2)2 (C7 H5 F O2) (C6 H6 N2 O)2]'
_chemical_formula_weight     726.12
_chemical_melting_point     ?
_symmetry_cell_setting     triclinic
_symmetry_space_group_name_H-M     'P -1'
_symmetry_space_group_name_Hall     '-P 1'
loop_
    _symmetry_equiv_pos_as_xyz
    'x, y, z'
    '-x, -y, -z'
_cell_length_a     10.3370(2)
_cell_length_b     11.6707(3)
_cell_length_c     14.1121(4)
_cell_angle_alpha     110.824(4)
_cell_angle_beta     101.333(3)
_cell_angle_gamma     95.761(2)
_cell_volume     1533.09(8)
_cell_formula_units_Z     2
_cell_measurement_reflns_used     9894
_cell_measurement_theta_min     2.52
_cell_measurement_theta_max     28.37
_cell_measurement_temperature     100(2)
_exptl_crystal_description     block
_exptl_crystal_colour     blue
_exptl_crystal_size_max     0.48
_exptl_crystal_size_mid     0.32
_exptl_crystal_size_min     0.24
_exptl_crystal_density_diffrn     1.573
_exptl_crystal_density_meas     ?
_exptl_crystal_density_method     'not measured'
_exptl_crystal_F_000     742
_exptl_absorpt_coefficient_mu     0.792
_exptl_absorpt_correction_type     multi-scan
_exptl_absorpt_process_details     '(SADABS; Bruker, 2005)'
_exptl_absorpt_correction_T_min     0.7451
_exptl_absorpt_correction_T_max     0.8268
_exptl_special_details
;
;
_diffrn_ambient_temperature     100(2)
_diffrn_radiation_type     MoK\a
_diffrn_radiation_wavelength     0.71073
_diffrn_radiation_source     'fine-focus sealed tube'
_diffrn_radiation_monochromator     graphite
_diffrn_measurement_device_type     'Bruker APEXII Kappa CCD area-detector'
_diffrn_measurement_method     '\f and \w'
_diffrn_detector_area_resol_mean     ?
_diffrn_reflns_number     27657
_diffrn_reflns_av_R_equivalents     0.0309
_diffrn_reflns_av_sigmaI/netI     0.0349
_diffrn_reflns_theta_min     1.59
_diffrn_reflns_theta_max     28.47
_diffrn_reflns_theta_full     28.47
_diffrn_measured_fraction_theta_max     0.993
_diffrn_measured_fraction_theta_full     0.993
_diffrn_reflns_limit_h_min     -13
_diffrn_reflns_limit_h_max     12
_diffrn_reflns_limit_k_min     -15
_diffrn_reflns_limit_k_max     15
_diffrn_reflns_limit_l_min     -18
_diffrn_reflns_limit_l_max     18
_diffrn_standards_number     ?
_diffrn_standards_interval_count     ?
_diffrn_standards_interval_time     ?
_diffrn_standards_decay_%     ?
_refine_special_details
;
 Refinement of F^2^ against ALL reflections.  The weighted R-factor wR and
 goodness of fit S are based on F^2^, conventional R-factors R are based
 on F, with F set to zero for negative F^2^. The threshold expression of
 F^2^ > 2sigma(F^2^) is used only for calculating R-factors(gt) etc. and is
 not relevant to the choice of reflections for refinement.  R-factors based
 on F^2^ are statistically about twice as large as those based on F, and R-
 factors based on ALL data will be even larger.
;
_reflns_number_total     7686
_reflns_number_gt     6584
_reflns_threshold_expression     I>2\s(I)
_refine_ls_structure_factor_coef     Fsqd
_refine_ls_matrix_type     full
_refine_ls_R_factor_all     0.0451
_refine_ls_R_factor_gt     0.0359
_refine_ls_wR_factor_gt     0.0812
_refine_ls_wR_factor_ref     0.0869
_refine_ls_goodness_of_fit_ref     1.076
_refine_ls_restrained_S_all     1.076
_refine_ls_number_reflns     7686
_refine_ls_number_parameters     461
_refine_ls_number_restraints     1
_refine_ls_hydrogen_treatment     mixed
_refine_ls_weighting_scheme     calc
_refine_ls_weighting_details
       'calc w = 1/[\s^2^(Fo^2^)+(0.0247P)^2^+1.9077P] where P=(Fo^2^+2Fc^2^)/3'
_atom_sites_solution_hydrogens     geom
_atom_sites_solution_primary     direct
_atom_sites_solution_secondary     difmap
_refine_ls_shift/su_max     0.000
_refine_ls_shift/su_mean     0.000
_refine_diff_density_max     0.591
_refine_diff_density_min     -0.530
_refine_ls_extinction_method     none
_refine_ls_extinction_coef     ?
loop_
    _atom_type_symbol
    _atom_type_description
    _atom_type_scat_dispersion_real
    _atom_type_scat_dispersion_imag
    _atom_type_scat_source
    'C' 'C' 0.0030 0.0020
                         'International Tables Vol C Tables 4.2.6.8 and 6.1.1.4'
    'H' 'H' 0.0000 0.0000
                         'International Tables Vol C Tables 4.2.6.8 and 6.1.1.4'
    'Cu' 'Cu' 0.3200 1.2650
                         'International Tables Vol C Tables 4.2.6.8 and 6.1.1.4'
    'F' 'F' 0.0170 0.0100
                         'International Tables Vol C Tables 4.2.6.8 and 6.1.1.4'
    'N' 'N' 0.0060 0.0030
                         'International Tables Vol C Tables 4.2.6.8 and 6.1.1.4'
    'O' 'O' 0.0110 0.0060
                         'International Tables Vol C Tables 4.2.6.8 and 6.1.1.4'
_computing_data_collection     'APEX2 (Bruker, 2007)'
_computing_cell_refinement     'SAINT (Bruker, 2007)'
_computing_data_reduction     'SAINT (Bruker, 2007)'
_computing_structure_solution     'SHELXS97 (Sheldrick, 2008)'
_computing_structure_refinement     'SHELXL97 (Sheldrick, 2008)'
_computing_molecular_graphics
;
ORTEP-3 for Windows (Farrugia, 1997) and Mercury (Macrae <i>et al.</i>,
2008)
;
_computing_publication_material
;
WinGX (Farrugia, 1999) and PLATON (Spek, 2009)
;
loop_
    _atom_site_type_symbol
    _atom_site_label
    _atom_site_fract_x
    _atom_site_fract_y
    _atom_site_fract_z
    _atom_site_U_iso_or_equiv
    _atom_site_adp_type
    _atom_site_calc_flag
    _atom_site_refinement_flags
    _atom_site_occupancy
    _atom_site_symmetry_multiplicity
    _atom_site_disorder_assembly
    _atom_site_disorder_group
    Cu Cu1 0.13629(2) 0.00940(2) 0.301857(18) 0.01112(7) Uani d . 1 1 . .
    O O1 0.21519(13) -0.08538(12) 0.17898(10) 0.0128(3) Uani d . 1 1 . .
    O O2 0.37085(14) 0.06815(12) 0.30046(11) 0.0147(3) Uani d . 1 1 . .
    O O3 -0.06751(14) -0.11248(13) 0.23335(11) 0.0162(3) Uani d . 1 1 . .
    O O4 -0.19206(16) -0.02059(14) 0.34144(13) 0.0243(3) Uani d D 1 1 . .
    H H41 -0.136(3) 0.048(2) 0.367(3) 0.056 Uiso d D 1 1 . .
    O O5 0.15186(15) 0.14357(13) 0.43863(11) 0.0181(3) Uani d . 1 1 . .
    O O6 -0.05429(16) 0.19004(14) 0.42197(13) 0.0258(4) Uani d . 1 1 . .
    O O7 0.36816(15) -0.47531(13) 0.40855(12) 0.0205(3) Uani d . 1 1 . .
    O O8 0.08320(16) 0.47994(13) 0.11418(12) 0.0240(3) Uani d . 1 1 . .
    N N1 0.19980(16) -0.10554(14) 0.37023(12) 0.0121(3) Uani d . 1 1 . .
    N N2 0.49317(18) -0.32379(16) 0.55914(14) 0.0166(4) Uani d . 1 1 . .
    H H2A 0.532(3) -0.377(3) 0.572(2) 0.036(8) Uiso d . 1 1 . .
    H H2B 0.517(3) -0.243(3) 0.602(2) 0.037(8) Uiso d . 1 1 . .
    N N3 0.09164(16) 0.12271(14) 0.22622(13) 0.0121(3) Uani d . 1 1 . .
    N N4 -0.05759(19) 0.33049(17) -0.02899(14) 0.0180(4) Uani d . 1 1 . .
    H H4A -0.094(3) 0.260(3) -0.061(2) 0.019(6) Uiso d . 1 1 . .
    H H4B -0.070(2) 0.380(2) -0.056(2) 0.022(6) Uiso d . 1 1 . .
    F F1 0.71007(14) -0.12837(14) -0.02727(11) 0.0314(3) Uani d . 1 1 . .
    F F2 -0.56952(14) -0.53850(12) 0.11468(12) 0.0331(3) Uani d . 1 1 . .
    F F3 0.28179(16) 0.69704(12) 0.76409(12) 0.0398(4) Uani d . 1 1 . .
    C C1 0.33457(19) -0.02071(17) 0.21304(15) 0.0123(4) Uani d . 1 1 . .
    C C2 0.4321(2) -0.05193(17) 0.14653(15) 0.0137(4) Uani d . 1 1 . .
    C C3 0.4058(2) -0.16158(18) 0.05765(16) 0.0168(4) Uani d . 1 1 . .
    H H3 0.3252 -0.2172 0.0377 0.020 Uiso calc R 1 1 . .
    C C4 0.4999(2) -0.1880(2) -0.00125(17) 0.0218(4) Uani d . 1 1 . .
    H H4 0.4835 -0.2610 -0.0607 0.026 Uiso calc R 1 1 . .
    C C5 0.6176(2) -0.1036(2) 0.03036(18) 0.0214(4) Uani d . 1 1 . .
    C C6 0.6464(2) 0.0058(2) 0.11703(18) 0.0219(4) Uani d . 1 1 . .
    H H6 0.7266 0.0616 0.1357 0.026 Uiso calc R 1 1 . .
    C C7 0.5526(2) 0.03054(18) 0.17561(17) 0.0175(4) Uani d . 1 1 . .
    H H7 0.5705 0.1034 0.2353 0.021 Uiso calc R 1 1 . .
    C C8 -0.1680(2) -0.11385(18) 0.26792(15) 0.0155(4) Uani d . 1 1 . .
    C C9 -0.2758(2) -0.22678(18) 0.22622(16) 0.0160(4) Uani d . 1 1 . .
    C C10 -0.2572(2) -0.33826(19) 0.15506(17) 0.0202(4) Uani d . 1 1 . .
    H H10 -0.1778 -0.3417 0.1333 0.024 Uiso calc R 1 1 . .
    C C11 -0.3561(2) -0.4443(2) 0.11633(18) 0.0243(5) Uani d . 1 1 . .
    H H11 -0.3441 -0.5194 0.0693 0.029 Uiso calc R 1 1 . .
    C C12 -0.4729(2) -0.4351(2) 0.14966(18) 0.0222(4) Uani d . 1 1 . .
    C C13 -0.4959(2) -0.3259(2) 0.21821(17) 0.0210(4) Uani d . 1 1 . .
    H H13 -0.5767 -0.3224 0.2377 0.025 Uiso calc R 1 1 . .
    C C14 -0.3952(2) -0.22134(19) 0.25738(16) 0.0178(4) Uani d . 1 1 . .
    H H14 -0.4077 -0.1468 0.3050 0.021 Uiso calc R 1 1 . .
    C C15 0.0698(2) 0.21594(18) 0.46296(16) 0.0168(4) Uani d . 1 1 . .
    C C16 0.1269(2) 0.34387(18) 0.54508(16) 0.0161(4) Uani d . 1 1 . .
    C C17 0.0416(2) 0.42600(19) 0.57831(17) 0.0202(4) Uani d . 1 1 . .
    H H17 -0.0507 0.4006 0.5507 0.024 Uiso calc R 1 1 . .
    C C18 0.0935(2) 0.5457(2) 0.65259(18) 0.0255(5) Uani d . 1 1 . .
    H H18 0.0372 0.6013 0.6757 0.031 Uiso calc R 1 1 . .
    C C19 0.2303(2) 0.57979(19) 0.69091(17) 0.0249(5) Uani d . 1 1 . .
    C C20 0.3180(2) 0.5021(2) 0.65898(17) 0.0226(4) Uani d . 1 1 . .
    H H20 0.4103 0.5289 0.6858 0.027 Uiso calc R 1 1 . .
    C C21 0.2647(2) 0.38235(19) 0.58543(16) 0.0187(4) Uani d . 1 1 . .
    H H21 0.3218 0.3274 0.5630 0.022 Uiso calc R 1 1 . .
    C C22 0.2985(2) -0.06282(17) 0.45817(15) 0.0139(4) Uani d . 1 1 . .
    H H22 0.3234 0.0229 0.4955 0.017 Uiso calc R 1 1 . .
    C C23 0.3654(2) -0.14142(17) 0.49619(15) 0.0147(4) Uani d . 1 1 . .
    H H23 0.4332 -0.1088 0.5579 0.018 Uiso calc R 1 1 . .
    C C24 0.32900(19) -0.26950(17) 0.44009(15) 0.0123(4) Uani d . 1 1 . .
    C C25 0.2243(2) -0.31342(17) 0.35045(15) 0.0147(4) Uani d . 1 1 . .
    H H25 0.1963 -0.3987 0.3123 0.018 Uiso calc R 1 1 . .
    C C26 0.1621(2) -0.22944(17) 0.31836(15) 0.0144(4) Uani d . 1 1 . .
    H H26 0.0913 -0.2599 0.2586 0.017 Uiso calc R 1 1 . .
    C C27 0.3992(2) -0.36452(17) 0.46928(15) 0.0139(4) Uani d . 1 1 . .
    C C28 -0.00464(19) 0.08500(17) 0.13710(15) 0.0127(4) Uani d . 1 1 . .
    H H28 -0.0564 0.0055 0.1121 0.015 Uiso calc R 1 1 . .
    C C29 -0.03050(19) 0.15950(17) 0.08046(15) 0.0133(4) Uani d . 1 1 . .
    H H29 -0.0996 0.1312 0.0197 0.016 Uiso calc R 1 1 . .
    C C30 0.04892(19) 0.27753(17) 0.11612(15) 0.0126(4) Uani d . 1 1 . .
    C C31 0.1513(2) 0.31490(17) 0.20657(16) 0.0147(4) Uani d . 1 1 . .
    H H31 0.2075 0.3922 0.2313 0.018 Uiso calc R 1 1 . .
    C C32 0.1690(2) 0.23614(17) 0.25979(15) 0.0141(4) Uani d . 1 1 . .
    H H32 0.2369 0.2626 0.3211 0.017 Uiso calc R 1 1 . .
    C C33 0.0257(2) 0.37055(17) 0.06562(16) 0.0154(4) Uani d . 1 1 . .
loop_
    _atom_site_aniso_label
    _atom_site_aniso_U_11
    _atom_site_aniso_U_22
    _atom_site_aniso_U_33
    _atom_site_aniso_U_12
    _atom_site_aniso_U_13
    _atom_site_aniso_U_23
    Cu1 0.01402(12) 0.00961(11) 0.01052(12) 0.00377(8) 0.00219(9) 0.00485(8)
    O1 0.0124(7) 0.0113(6) 0.0131(7) 0.0005(5) 0.0013(5) 0.0043(5)
    O2 0.0155(7) 0.0117(6) 0.0130(7) 0.0006(5) 0.0008(6) 0.0024(5)
    O3 0.0151(7) 0.0160(7) 0.0175(7) 0.0018(5) 0.0030(6) 0.0074(6)
    O4 0.0235(8) 0.0179(7) 0.0240(8) -0.0022(6) 0.0084(7) -0.0005(6)
    O5 0.0260(8) 0.0143(7) 0.0133(7) 0.0089(6) 0.0033(6) 0.0041(6)
    O6 0.0199(8) 0.0154(7) 0.0327(9) 0.0009(6) 0.0035(7) 0.0006(6)
    O7 0.0236(8) 0.0110(6) 0.0198(8) 0.0033(6) -0.0060(6) 0.0036(6)
    O8 0.0351(9) 0.0116(7) 0.0188(8) -0.0032(6) -0.0073(7) 0.0078(6)
    N1 0.0147(8) 0.0118(7) 0.0111(8) 0.0038(6) 0.0036(6) 0.0052(6)
    N2 0.0185(9) 0.0111(8) 0.0168(9) 0.0033(7) -0.0033(7) 0.0053(7)
    N3 0.0127(8) 0.0110(7) 0.0133(8) 0.0033(6) 0.0028(6) 0.0053(6)
    N4 0.0256(10) 0.0099(8) 0.0158(9) -0.0006(7) -0.0027(8) 0.0071(7)
    F1 0.0269(7) 0.0399(8) 0.0329(8) 0.0128(6) 0.0196(6) 0.0125(6)
    F2 0.0289(8) 0.0209(7) 0.0419(9) -0.0082(6) 0.0086(7) 0.0067(6)
    F3 0.0500(10) 0.0157(6) 0.0340(8) -0.0035(6) -0.0018(7) -0.0045(6)
    C1 0.0146(9) 0.0109(8) 0.0121(9) 0.0033(7) 0.0013(7) 0.0063(7)
    C2 0.0150(9) 0.0139(9) 0.0143(9) 0.0045(7) 0.0032(8) 0.0076(7)
    C3 0.0164(10) 0.0172(9) 0.0149(10) 0.0026(8) 0.0021(8) 0.0051(8)
    C4 0.0250(11) 0.0230(10) 0.0164(11) 0.0088(9) 0.0054(9) 0.0053(8)
    C5 0.0213(11) 0.0276(11) 0.0229(11) 0.0122(9) 0.0116(9) 0.0132(9)
    C6 0.0176(10) 0.0219(10) 0.0307(12) 0.0043(8) 0.0095(9) 0.0132(9)
    C7 0.0175(10) 0.0137(9) 0.0202(11) 0.0013(7) 0.0048(8) 0.0055(8)
    C8 0.0170(10) 0.0163(9) 0.0131(9) 0.0023(8) 0.0008(8) 0.0074(8)
    C9 0.0171(10) 0.0153(9) 0.0154(10) 0.0004(7) 0.0018(8) 0.0074(8)
    C10 0.0197(11) 0.0185(10) 0.0214(11) 0.0013(8) 0.0064(9) 0.0064(8)
    C11 0.0276(12) 0.0171(10) 0.0238(12) 0.0003(9) 0.0068(10) 0.0038(9)
    C12 0.0200(11) 0.0183(10) 0.0249(12) -0.0051(8) 0.0020(9) 0.0084(9)
    C13 0.0166(10) 0.0248(11) 0.0232(11) 0.0018(8) 0.0047(9) 0.0118(9)
    C14 0.0203(10) 0.0174(9) 0.0166(10) 0.0045(8) 0.0044(8) 0.0075(8)
    C15 0.0238(11) 0.0132(9) 0.0144(10) 0.0035(8) 0.0065(8) 0.0055(8)
    C16 0.0218(10) 0.0134(9) 0.0149(10) 0.0042(8) 0.0076(8) 0.0056(8)
    C17 0.0205(11) 0.0178(10) 0.0193(11) 0.0030(8) 0.0069(9) 0.0027(8)
    C18 0.0311(13) 0.0159(10) 0.0261(12) 0.0077(9) 0.0092(10) 0.0021(9)
    C19 0.0357(13) 0.0126(9) 0.0188(11) -0.0009(9) 0.0018(10) 0.0013(8)
    C20 0.0211(11) 0.0219(10) 0.0209(11) -0.0028(8) 0.0004(9) 0.0080(9)
    C21 0.0216(11) 0.0184(10) 0.0176(10) 0.0050(8) 0.0066(9) 0.0073(8)
    C22 0.0182(10) 0.0108(8) 0.0113(9) 0.0028(7) 0.0026(8) 0.0030(7)
    C23 0.0170(10) 0.0126(8) 0.0113(9) 0.0014(7) -0.0013(8) 0.0038(7)
    C24 0.0133(9) 0.0120(8) 0.0133(9) 0.0034(7) 0.0037(8) 0.0065(7)
    C25 0.0166(10) 0.0106(8) 0.0162(10) 0.0017(7) 0.0022(8) 0.0053(7)
    C26 0.0145(9) 0.0130(9) 0.0127(9) 0.0007(7) -0.0010(8) 0.0043(7)
    C27 0.0145(9) 0.0111(8) 0.0158(10) 0.0027(7) 0.0014(8) 0.0059(7)
    C28 0.0130(9) 0.0101(8) 0.0141(9) 0.0011(7) 0.0027(8) 0.0041(7)
    C29 0.0131(9) 0.0135(9) 0.0116(9) 0.0019(7) -0.0002(7) 0.0047(7)
    C30 0.0150(9) 0.0103(8) 0.0127(9) 0.0032(7) 0.0030(8) 0.0048(7)
    C31 0.0152(10) 0.0100(8) 0.0173(10) 0.0011(7) 0.0015(8) 0.0049(7)
    C32 0.0138(9) 0.0125(8) 0.0131(9) 0.0020(7) -0.0013(8) 0.0039(7)
    C33 0.0202(10) 0.0119(8) 0.0141(10) 0.0019(7) 0.0017(8) 0.0065(7)
_geom_special_details
;
 All esds (except the esd in the dihedral angle between two l.s. planes)
 are estimated using the full covariance matrix.  The cell esds are taken
 into account individually in the estimation of esds in distances, angles
 and torsion angles; correlations between esds in cell parameters are only
 used when they are defined by crystal symmetry.  An approximate (isotropic)
 treatment of cell esds is used for estimating esds involving l.s. planes.
;
loop_
    _geom_bond_atom_site_label_1
    _geom_bond_atom_site_label_2
    _geom_bond_site_symmetry_2
    _geom_bond_distance
    _geom_bond_publ_flag
    Cu1 O1 . 2.0661(13) y
    Cu1 O2 . 2.4581(14) y
    Cu1 O3 . 2.2397(14) y
    Cu1 O5 . 1.9701(14) y
    Cu1 N1 . 2.0024(15) y
    Cu1 N3 . 2.0084(15) y
    O1 C1 . 1.283(2) ?
    O2 C1 . 1.252(2) ?
    O3 C8 . 1.233(2) ?
    O4 C8 . 1.294(2) ?
    O4 H41 . 0.855(18) ?
    O5 C15 . 1.266(2) ?
    O6 C15 . 1.256(3) ?
    O7 C27 . 1.237(2) ?
    O8 C33 . 1.232(2) ?
    N1 C22 . 1.338(3) ?
    N1 C26 . 1.342(2) ?
    N2 C27 . 1.331(3) ?
    N2 H2A . 0.83(3) ?
    N2 H2B . 0.89(3) ?
    N3 C28 . 1.339(2) ?
    N3 C32 . 1.345(2) ?
    N4 C33 . 1.329(3) ?
    N4 H4A . 0.79(3) ?
    N4 H4B . 0.81(3) ?
    F1 C5 . 1.361(2) ?
    F2 C12 . 1.356(2) ?
    F3 C19 . 1.362(2) ?
    C1 C2 . 1.494(3) ?
    C2 C3 . 1.393(3) ?
    C2 C7 . 1.388(3) ?
    C3 H3 . 0.9300 ?
    C4 C3 . 1.388(3) ?
    C4 C5 . 1.372(3) ?
    C4 H4 . 0.9300 ?
    C6 C5 . 1.373(3) ?
    C6 C7 . 1.381(3) ?
    C6 H6 . 0.9300 ?
    C7 H7 . 0.9300 ?
    C9 C8 . 1.490(3) ?
    C9 C10 . 1.391(3) ?
    C9 C14 . 1.389(3) ?
    C10 C11 . 1.386(3) ?
    C10 H10 . 0.9300 ?
    C11 C12 . 1.380(3) ?
    C11 H11 . 0.9300 ?
    C13 C12 . 1.375(3) ?
    C13 C14 . 1.384(3) ?
    C13 H13 . 0.9300 ?
    C14 H14 . 0.9300 ?
    C16 C15 . 1.498(3) ?
    C16 C17 . 1.389(3) ?
    C16 C21 . 1.387(3) ?
    C17 H17 . 0.9300 ?
    C18 C17 . 1.388(3) ?
    C18 H18 . 0.9300 ?
    C19 C18 . 1.372(3) ?
    C20 C19 . 1.372(3) ?
    C20 C21 . 1.387(3) ?
    C20 H20 . 0.9300 ?
    C21 H21 . 0.9300 ?
    C22 H22 . 0.9300 ?
    C23 C22 . 1.393(3) ?
    C23 C24 . 1.390(3) ?
    C23 H23 . 0.9300 ?
    C24 C27 . 1.515(2) ?
    C25 C24 . 1.387(3) ?
    C25 C26 . 1.381(3) ?
    C25 H25 . 0.9300 ?
    C26 H26 . 0.9300 ?
    C28 C29 . 1.387(2) ?
    C28 H28 . 0.9300 ?
    C29 H29 . 0.9300 ?
    C30 C31 . 1.385(3) ?
    C30 C29 . 1.394(3) ?
    C31 C32 . 1.383(3) ?
    C31 H31 . 0.9300 ?
    C32 H32 . 0.9300 ?
    C33 C30 . 1.510(2) ?
loop_
    _geom_angle_atom_site_label_1
    _geom_angle_atom_site_label_2
    _geom_angle_atom_site_label_3
    _geom_angle_site_symmetry_1
    _geom_angle_site_symmetry_3
    _geom_angle
    _geom_angle_publ_flag
    O1 Cu1 O3 . . 95.03(5) ?
    O1 Cu1 O2 . . 57.75(5) ?
    O5 Cu1 O1 . . 151.82(6) ?
    O5 Cu1 O3 . . 113.15(6) ?
    O5 Cu1 N1 . . 91.60(6) ?
    O5 Cu1 N3 . . 91.70(6) ?
    N1 Cu1 O1 . . 87.92(6) ?
    N1 Cu1 O3 . . 90.60(6) ?
    N1 Cu1 N3 . . 173.23(7) ?
    N3 Cu1 O1 . . 86.39(6) ?
    N3 Cu1 O3 . . 93.54(6) ?
    C1 O1 Cu1 . . 98.92(11) ?
    C8 O3 Cu1 . . 131.63(13) ?
    C8 O4 H41 . . 118(2) ?
    C15 O5 Cu1 . . 127.21(13) ?
    C22 N1 Cu1 . . 120.76(13) ?
    C22 N1 C26 . . 118.27(16) ?
    C26 N1 Cu1 . . 119.79(13) ?
    C27 N2 H2A . . 116(2) ?
    C27 N2 H2B . . 123.0(18) ?
    H2A N2 H2B . . 121(3) ?
    C28 N3 Cu1 . . 122.20(12) ?
    C28 N3 C32 . . 118.18(16) ?
    C32 N3 Cu1 . . 119.29(13) ?
    C33 N4 H4A . . 123.1(18) ?
    C33 N4 H4B . . 118.4(18) ?
    H4A N4 H4B . . 118(3) ?
    O1 C1 C2 . . 119.12(17) ?
    O2 C1 O1 . . 121.48(18) ?
    O2 C1 C2 . . 119.40(17) ?
    C3 C2 C1 . . 121.88(18) ?
    C7 C2 C1 . . 118.57(18) ?
    C7 C2 C3 . . 119.54(19) ?
    C2 C3 H3 . . 119.9 ?
    C4 C3 C2 . . 120.1(2) ?
    C4 C3 H3 . . 119.9 ?
    C3 C4 H4 . . 120.8 ?
    C5 C4 C3 . . 118.3(2) ?
    C5 C4 H4 . . 120.8 ?
    F1 C5 C4 . . 118.8(2) ?
    F1 C5 C6 . . 118.1(2) ?
    C4 C5 C6 . . 123.2(2) ?
    C5 C6 C7 . . 118.0(2) ?
    C5 C6 H6 . . 121.0 ?
    C7 C6 H6 . . 121.0 ?
    C2 C7 H7 . . 119.6 ?
    C6 C7 C2 . . 120.9(2) ?
    C6 C7 H7 . . 119.6 ?
    O3 C8 O4 . . 124.89(19) ?
    O3 C8 C9 . . 121.66(18) ?
    O4 C8 C9 . . 113.45(18) ?
    C10 C9 C8 . . 119.82(19) ?
    C14 C9 C8 . . 120.45(18) ?
    C14 C9 C10 . . 119.73(19) ?
    C9 C10 H10 . . 119.8 ?
    C11 C10 C9 . . 120.4(2) ?
    C11 C10 H10 . . 119.8 ?
    C10 C11 H11 . . 121.0 ?
    C12 C11 C10 . . 118.0(2) ?
    C12 C11 H11 . . 121.0 ?
    F2 C12 C11 . . 118.9(2) ?
    F2 C12 C13 . . 118.0(2) ?
    C13 C12 C11 . . 123.1(2) ?
    C12 C13 C14 . . 118.1(2) ?
    C12 C13 H13 . . 120.9 ?
    C14 C13 H13 . . 120.9 ?
    C9 C14 H14 . . 119.7 ?
    C13 C14 C9 . . 120.56(19) ?
    C13 C14 H14 . . 119.7 ?
    O5 C15 C16 . . 116.89(19) ?
    O6 C15 O5 . . 125.26(19) ?
    O6 C15 C16 . . 117.83(18) ?
    C17 C16 C15 . . 119.70(19) ?
    C21 C16 C15 . . 120.46(18) ?
    C21 C16 C17 . . 119.79(19) ?
    C16 C17 H17 . . 119.9 ?
    C18 C17 C16 . . 120.3(2) ?
    C18 C17 H17 . . 119.9 ?
    C17 C18 H18 . . 121.0 ?
    C19 C18 C17 . . 118.1(2) ?
    C19 C18 H18 . . 121.0 ?
    F3 C19 C18 . . 118.3(2) ?
    F3 C19 C20 . . 118.2(2) ?
    C18 C19 C20 . . 123.4(2) ?
    C19 C20 C21 . . 117.9(2) ?
    C19 C20 H20 . . 121.1 ?
    C21 C20 H20 . . 121.1 ?
    C16 C21 H21 . . 119.7 ?
    C20 C21 C16 . . 120.6(2) ?
    C20 C21 H21 . . 119.7 ?
    N1 C22 C23 . . 122.71(17) ?
    N1 C22 H22 . . 118.6 ?
    C23 C22 H22 . . 118.6 ?
    C22 C23 H23 . . 120.7 ?
    C24 C23 C22 . . 118.69(18) ?
    C24 C23 H23 . . 120.7 ?
    C23 C24 C27 . . 123.94(17) ?
    C25 C24 C23 . . 118.34(17) ?
    C25 C24 C27 . . 117.70(17) ?
    C24 C25 H25 . . 120.3 ?
    C26 C25 C24 . . 119.47(18) ?
    C26 C25 H25 . . 120.3 ?
    N1 C26 C25 . . 122.45(18) ?
    N1 C26 H26 . . 118.8 ?
    C25 C26 H26 . . 118.8 ?
    O7 C27 N2 . . 123.15(17) ?
    O7 C27 C24 . . 118.91(17) ?
    N2 C27 C24 . . 117.93(17) ?
    N3 C28 C29 . . 122.77(17) ?
    N3 C28 H28 . . 118.6 ?
    C29 C28 H28 . . 118.6 ?
    C28 C29 C30 . . 118.84(18) ?
    C28 C29 H29 . . 120.6 ?
    C30 C29 H29 . . 120.6 ?
    C29 C30 C33 . . 124.01(17) ?
    C31 C30 C29 . . 118.32(17) ?
    C31 C30 C33 . . 117.58(17) ?
    C30 C31 H31 . . 120.3 ?
    C32 C31 C30 . . 119.37(18) ?
    C32 C31 H31 . . 120.3 ?
    N3 C32 C31 . . 122.47(18) ?
    N3 C32 H32 . . 118.8 ?
    C31 C32 H32 . . 118.8 ?
    O8 C33 N4 . . 123.07(18) ?
    O8 C33 C30 . . 118.78(17) ?
    N4 C33 C30 . . 118.15(17) ?
loop_
    _geom_torsion_atom_site_label_1
    _geom_torsion_atom_site_label_2
    _geom_torsion_atom_site_label_3
    _geom_torsion_atom_site_label_4
    _geom_torsion_site_symmetry_1
    _geom_torsion_site_symmetry_2
    _geom_torsion_site_symmetry_3
    _geom_torsion_site_symmetry_4
    _geom_torsion
    _geom_torsion_publ_flag
    O3 Cu1 O1 C1 . . . . -179.56(10) ?
    O5 Cu1 O1 C1 . . . . 0.34(17) ?
    N1 Cu1 O1 C1 . . . . -89.15(11) ?
    N3 Cu1 O1 C1 . . . . 87.19(11) ?
    O1 Cu1 O3 C8 . . . . 176.08(16) ?
    O5 Cu1 O3 C8 . . . . -3.87(18) ?
    N1 Cu1 O3 C8 . . . . 88.12(17) ?
    N3 Cu1 O3 C8 . . . . -97.24(17) ?
    O1 Cu1 O5 C15 . . . . 133.63(16) ?
    O3 Cu1 O5 C15 . . . . -46.47(17) ?
    N1 Cu1 O5 C15 . . . . -137.80(17) ?
    N3 Cu1 O5 C15 . . . . 48.11(17) ?
    O1 Cu1 N1 C22 . . . . 112.45(15) ?
    O1 Cu1 N1 C26 . . . . -54.95(15) ?
    O3 Cu1 N1 C22 . . . . -152.53(15) ?
    O3 Cu1 N1 C26 . . . . 40.06(15) ?
    O5 Cu1 N1 C22 . . . . -39.36(15) ?
    O5 Cu1 N1 C26 . . . . 153.23(15) ?
    O1 Cu1 N3 C28 . . . . 70.36(15) ?
    O1 Cu1 N3 C32 . . . . -102.90(15) ?
    O3 Cu1 N3 C28 . . . . -24.46(15) ?
    O3 Cu1 N3 C32 . . . . 162.27(14) ?
    O5 Cu1 N3 C28 . . . . -137.78(15) ?
    O5 Cu1 N3 C32 . . . . 48.95(15) ?
    Cu1 O1 C1 O2 . . . . 2.02(18) ?
    Cu1 O1 C1 C2 . . . . -177.69(13) ?
    Cu1 O3 C8 O4 . . . . 21.5(3) ?
    Cu1 O3 C8 C9 . . . . -159.07(13) ?
    Cu1 O5 C15 O6 . . . . 28.1(3) ?
    Cu1 O5 C15 C16 . . . . -149.96(14) ?
    Cu1 N1 C22 C23 . . . . -165.88(15) ?
    C26 N1 C22 C23 . . . . 1.7(3) ?
    Cu1 N1 C26 C25 . . . . 165.40(15) ?
    C22 N1 C26 C25 . . . . -2.3(3) ?
    Cu1 N3 C28 C29 . . . . -175.61(14) ?
    C32 N3 C28 C29 . . . . -2.3(3) ?
    Cu1 N3 C32 C31 . . . . 174.44(15) ?
    C28 N3 C32 C31 . . . . 0.9(3) ?
    O1 C1 C2 C3 . . . . -11.5(3) ?
    O1 C1 C2 C7 . . . . 169.33(17) ?
    O2 C1 C2 C3 . . . . 168.76(17) ?
    O2 C1 C2 C7 . . . . -10.4(3) ?
    C1 C2 C3 C4 . . . . -179.11(18) ?
    C7 C2 C3 C4 . . . . 0.0(3) ?
    C1 C2 C7 C6 . . . . 179.76(18) ?
    C3 C2 C7 C6 . . . . 0.6(3) ?
    C5 C4 C3 C2 . . . . -0.1(3) ?
    C3 C4 C5 F1 . . . . -179.61(18) ?
    C3 C4 C5 C6 . . . . -0.4(3) ?
    C7 C6 C5 F1 . . . . -179.78(18) ?
    C7 C6 C5 C4 . . . . 1.0(3) ?
    C5 C6 C7 C2 . . . . -1.1(3) ?
    C10 C9 C8 O3 . . . . 7.4(3) ?
    C10 C9 C8 O4 . . . . -173.04(18) ?
    C14 C9 C8 O3 . . . . -172.14(18) ?
    C14 C9 C8 O4 . . . . 7.4(3) ?
    C8 C9 C10 C11 . . . . 179.4(2) ?
    C14 C9 C10 C11 . . . . -1.0(3) ?
    C8 C9 C14 C13 . . . . 179.55(19) ?
    C10 C9 C14 C13 . . . . 0.0(3) ?
    C9 C10 C11 C12 . . . . 0.7(3) ?
    C10 C11 C12 F2 . . . . -178.4(2) ?
    C10 C11 C12 C13 . . . . 0.7(3) ?
    C14 C13 C12 F2 . . . . 177.43(19) ?
    C14 C13 C12 C11 . . . . -1.7(3) ?
    C12 C13 C14 C9 . . . . 1.3(3) ?
    C17 C16 C15 O5 . . . . -177.41(19) ?
    C17 C16 C15 O6 . . . . 4.4(3) ?
    C21 C16 C15 O5 . . . . 4.9(3) ?
    C21 C16 C15 O6 . . . . -173.34(19) ?
    C15 C16 C17 C18 . . . . -178.52(19) ?
    C21 C16 C17 C18 . . . . -0.8(3) ?
    C15 C16 C21 C20 . . . . 177.92(19) ?
    C17 C16 C21 C20 . . . . 0.2(3) ?
    C19 C18 C17 C16 . . . . 0.4(3) ?
    F3 C19 C18 C17 . . . . -179.8(2) ?
    C20 C19 C18 C17 . . . . 0.6(4) ?
    C21 C20 C19 F3 . . . . 179.21(19) ?
    C21 C20 C19 C18 . . . . -1.1(3) ?
    C19 C20 C21 C16 . . . . 0.7(3) ?
    C24 C23 C22 N1 . . . . 0.5(3) ?
    C22 C23 C24 C25 . . . . -2.1(3) ?
    C22 C23 C24 C27 . . . . 176.20(18) ?
    C23 C24 C27 O7 . . . . -172.7(2) ?
    C23 C24 C27 N2 . . . . 6.4(3) ?
    C25 C24 C27 O7 . . . . 5.6(3) ?
    C25 C24 C27 N2 . . . . -175.24(18) ?
    C26 C25 C24 C23 . . . . 1.6(3) ?
    C26 C25 C24 C27 . . . . -176.86(18) ?
    C24 C25 C26 N1 . . . . 0.7(3) ?
    N3 C28 C29 C30 . . . . 1.6(3) ?
    C31 C30 C29 C28 . . . . 0.5(3) ?
    C33 C30 C29 C28 . . . . -175.99(18) ?
    C29 C30 C31 C32 . . . . -1.8(3) ?
    C33 C30 C31 C32 . . . . 174.95(18) ?
    C30 C31 C32 N3 . . . . 1.1(3) ?
    O8 C33 C30 C29 . . . . 165.5(2) ?
    O8 C33 C30 C31 . . . . -10.9(3) ?
    N4 C33 C30 C29 . . . . -13.6(3) ?
    N4 C33 C30 C31 . . . . 169.95(19) ?
loop_
    _geom_hbond_atom_site_label_D
    _geom_hbond_atom_site_label_H
    _geom_hbond_atom_site_label_A
    _geom_hbond_site_symmetry_A
    _geom_hbond_distance_DH
    _geom_hbond_distance_HA
    _geom_hbond_distance_DA
    _geom_hbond_angle_DHA
    _geom_hbond_publ_flag
    N2 H2A O7 2_646 0.83(3) 2.17(4) 2.990(3) 175(3) yes
    N2 H2B O2 2_656 0.90(3) 2.07(3) 2.943(2) 163(3) yes
    N4 H4A O1 2_555 0.79(3) 2.18(3) 2.953(2) 165(3) yes
    N4 H4B O8 2_565 0.80(3) 2.08(3) 2.880(3) 174(2) yes
    O4 H41 O6 . 0.85(3) 1.62(3) 2.457(2) 169(3) yes
    C4 H4 F2 2_545 0.93 2.50 3.248(3) 137 yes
    C23 H23 O2 2_656 0.93 2.42 3.333(2) 167 yes
    C25 H25 O8 1_545 0.93 2.60 3.275(2) 130 yes
    C31 H31 O7 1_565 0.93 2.55 3.251(3) 132 yes
data_global
_journal_date_recd_electronic     2011-05-26
_journal_date_accepted     2011-05-31
_journal_name_full     'Acta Crystallographica, Section E'
_journal_year     2011
_journal_volume     67
_journal_issue      7
_journal_page_first     m887
_journal_page_last     m888
_journal_paper_category     QM
_journal_coeditor_code     XU5224
_publ_contact_author_name     'Dr Tuncer H\"okelek'
_publ_contact_author_address
;
Hacettepe University
Department of Physics
06800 Beytepe
Ankara
Turkey
;
_publ_contact_author_email     merzifon@hacettepe.edu.tr
_publ_contact_author_fax     '90(312)2352550'
_publ_contact_author_phone     '90(312)2977242'
_publ_section_title
;
Bis(4-fluorobenzoato)-\k^2^<i>O</i>,<i>O</i>';\k<i>O</i>-(4-fluorobenzoic
acid-\k<i>O</i>)bis(nicotinamide-\k<i>N</i>^1^)copper(II)
;
loop_
    _publ_author_name
    _publ_author_address
    'Necefo\(glu, Hacali'
;
Department of Chemistry
Kafkas University
36100 Kars
Turkey
;
    '\"Ozbek, F\"ureya Elif'
;
Department of Chemistry
Kafkas University
36100 Kars
Turkey
;
    '\"Ozt\"urk, Vijdan'
;
Department of Chemistry
Kafkas University
36100 Kars
Turkey
;
    'Tercan, Bar\?i\,s'
;
Department of Physics
Karab\"uk University
78050 Karab\"uk
Turkey
;
    'H\"okelek, Tuncer'
;
Department of Physics
Hacettepe University
06800 Beytepe
Ankara
Turkey
;
