# Supplementary material for: Bis­(4-fluoro­benzoato)-κ2 O,O′;κO-(4-fluoro­benzoic acid-κO)bis­(nico­tinamide-κN 1)copper(II)
Source: Acta Crystallogr Sect E Struct Rep Online. 2011 Jun 11;67(Pt 7):m887–8. doi: 10.1107/S1600536811020897 (PMC3151872; doi:10.1107/S1600536811020897)
Supplement: Supplementary file 2 [file e-67-0m887-Isup2.hkl]

#
# h,k,l, Fc-squared, Fo-squared, sigma(Fo-squared) and status flag
#
data_I
_shelx_title ' tw7 in P -1'
_shelx_refln_list_code          4
_shelx_F_calc_maximum      231.48
_exptl_crystal_F_000       741.86
_reflns_d_resolution_high  0.7454
 
loop_
 _symmetry_equiv_pos_as_xyz
 'x, y, z'
 '-x, -y, -z'
 
_cell_length_a    10.3370
_cell_length_b    11.6707
_cell_length_c    14.1121
_cell_angle_alpha 110.824
_cell_angle_beta  101.333
_cell_angle_gamma  95.761
 
_shelx_F_squared_multiplier     1.000
 
loop_
 _refln_index_h
 _refln_index_k
 _refln_index_l
 _refln_F_squared_calc
 _refln_F_squared_meas
 _refln_F_squared_sigma
 _refln_observed_status
   1   0   0     1576.54      963.82     58.90 o
   2   0   0       22.98       19.95      1.33 o
   3   0   0      234.69      205.49      3.58 o
   4   0   0     2917.32     2775.50     29.87 o
   5   0   0      269.01      238.34      4.83 o
   6   0   0      175.12      164.58      5.16 o
   7   0   0       28.72       26.22      3.19 o
   8   0   0      155.31      158.47      9.71 o
   9   0   0      645.27      684.83     21.76 o
  10   0   0      276.95      260.45     17.00 o
  11   0   0      382.09      404.95     29.73 o
  12   0   0       61.32       66.75     22.44 o
  13   0   0        1.06       -3.37     17.39 o
 -13   1   0       26.80       26.36     22.44 o
 -12   1   0      181.25      189.12     22.57 o
 -11   1   0      177.15      176.44     20.29 o
 -10   1   0      621.58      616.25     30.53 o
  -9   1   0      185.99      206.11     11.77 o
  -8   1   0      702.09      690.70     11.89 o
  -7   1   0      562.84      564.32     11.75 o
  -6   1   0      132.05      119.50      4.36 o
  -5   1   0       10.09       -0.24      1.90 o
  -4   1   0     3461.05     3220.12     33.20 o
  -3   1   0      688.08      622.09      8.05 o
  -2   1   0        0.42       -0.65      1.02 o
  -1   1   0     3486.88     3405.49     34.75 o
   1   1   0      456.33      475.97     11.04 o
   2   1   0     6516.88     6283.97     59.83 o
   3   1   0     3322.36     3332.50     31.16 o
   4   1   0     3596.58     3576.75     33.99 o
   5   1   0      640.29      725.22      9.48 o
   6   1   0     2933.56     2984.85     30.12 o
   7   1   0     1350.49     1322.01     18.05 o
   8   1   0       59.29       56.99      5.72 o
   9   1   0       42.14       27.32      9.61 o
  10   1   0      100.50      148.23     20.99 o
  11   1   0        4.76        6.73     10.31 o
  12   1   0      275.49      313.57     37.58 o
  13   1   0       19.60       42.63     21.32 o
 -13   2   0        7.53        5.47     19.91 o
 -12   2   0     1052.10     1129.89     45.78 o
 -11   2   0       16.46       58.68     14.42 o
 -10   2   0     1109.49     1135.78     32.12 o
  -9   2   0      702.92      679.36     16.50 o
  -8   2   0      280.48      291.10     10.23 o
  -7   2   0        9.38       12.08      2.98 o
  -6   2   0        5.45        3.96      2.49 o
  -5   2   0      284.27      388.73      6.70 o
  -4   2   0     3132.53     3089.91     28.55 o
  -3   2   0        4.52        9.46      2.53 o
  -2   2   0       11.75       11.96      1.24 o
  -1   2   0        9.45        8.40      1.16 o
   0   2   0     5381.22     5535.22     86.37 o
   1   2   0      667.33      725.39     11.36 o
   2   2   0      649.51      585.66      9.50 o
   3   2   0      363.30      316.17      6.18 o
   4   2   0     8614.52     8466.78     95.57 o
   5   2   0     1011.00     1076.78     19.36 o
   6   2   0      267.17      213.09      6.71 o
   7   2   0     1235.68     1314.77     22.78 o
   8   2   0      144.02      145.96      8.31 o
   9   2   0     2361.62     2185.11     56.93 o
  10   2   0       77.14       70.77     13.07 o
  11   2   0       18.55        3.89     10.36 o
  12   2   0       18.00       12.34     19.63 o
 -13   3   0       24.88       33.85     15.75 o
 -12   3   0      170.35      197.93     33.38 o
 -11   3   0     1008.80     1045.30     41.78 o
 -10   3   0      843.60      795.04     26.38 o
  -9   3   0      861.46      832.51     21.62 o
  -8   3   0     1790.58     1774.14     27.06 o
  -7   3   0     1523.52     1504.04     19.43 o
  -6   3   0      184.90      198.95      5.62 o
  -5   3   0     1085.13     1021.62     11.73 o
  -4   3   0     1091.21     1255.01     12.36 o
  -3   3   0      898.80      863.07     10.73 o
  -2   3   0      798.36      817.50     12.75 o
  -1   3   0      673.73      602.27      9.46 o
   0   3   0     1261.70     1101.73     17.81 o
   1   3   0       21.31       40.09      4.20 o
   2   3   0     1982.07     1950.53     26.29 o
   3   3   0     6492.75     6751.63     76.17 o
   4   3   0      493.33      496.34      9.13 o
   5   3   0       31.02       26.38      3.81 o
   6   3   0     1692.73     1695.57     23.86 o
   7   3   0      619.64      565.14     13.55 o
   8   3   0      606.79      682.05     20.54 o
   9   3   0        4.44        7.53      8.36 o
  10   3   0       77.73       81.63     13.65 o
  11   3   0      304.29      289.32     23.31 o
  12   3   0       67.44       72.30     15.63 o
 -13   4   0        0.64      -14.38     14.38 o
 -12   4   0       53.26       15.86     22.16 o
 -11   4   0      221.56      232.34     27.61 o
 -10   4   0      863.84      858.17     18.59 o
  -9   4   0     1366.80     1431.27     27.15 o
  -8   4   0      236.96      250.57     18.44 o
  -7   4   0       42.74       46.03      3.41 o
  -6   4   0     1971.85     1978.72     20.36 o
  -5   4   0     4590.00     4750.48     45.92 o
  -4   4   0     3176.05     3397.21     41.12 o
  -3   4   0       14.05        8.59      2.68 o
  -2   4   0      688.81      740.75     12.34 o
  -1   4   0      522.06      629.56     10.34 o
   0   4   0      469.60      433.45      7.99 o
   1   4   0       74.09       53.63      3.28 o
   2   4   0     2196.70     2703.89     49.83 o
   3   4   0     1568.96     1513.41     22.30 o
   4   4   0     3683.74     3836.87     45.70 o
   5   4   0      133.63      156.45      6.52 o
   6   4   0       54.28       55.96      5.82 o
   7   4   0     1187.15     1121.35     27.92 o
   8   4   0       82.72       76.76     18.23 o
   9   4   0       23.36       20.01      9.49 o
  10   4   0      296.16      264.71     45.44 o
  11   4   0      109.77      101.61     15.77 o
  12   4   0        0.59       -3.94     11.88 o
 -13   5   0      203.74      186.06     36.74 o
 -12   5   0      207.95      180.73     22.78 o
 -11   5   0      143.78      124.90     18.23 o
 -10   5   0      933.78      922.17     24.37 o
  -9   5   0       69.34       79.07      7.60 o
  -8   5   0      837.76      819.55     20.61 o
  -7   5   0      974.82      966.76     19.41 o
  -6   5   0     2343.27     2352.40     34.12 o
  -5   5   0       44.37       64.43      4.43 o
  -4   5   0     1574.55     1434.88     19.17 o
  -3   5   0       19.62       39.17      5.04 o
  -2   5   0        5.90        2.70      1.95 o
  -1   5   0      139.85       94.71      4.16 o
   0   5   0      164.14      283.47     12.02 o
   1   5   0     1042.21      968.05     14.71 o
   2   5   0      447.85      525.35     10.71 o
   3   5   0     4422.94     4499.56     64.59 o
   4   5   0      293.20      279.00      8.00 o
   5   5   0       64.27       72.52      4.98 o
   6   5   0      119.51      106.90      9.33 o
   7   5   0      787.87      784.89     28.41 o
   8   5   0       83.73       93.25     12.26 o
   9   5   0       33.49       56.99     14.58 o
  10   5   0      235.75      217.37     19.68 o
  11   5   0      425.97      412.48     33.10 o
 -13   6   0       88.13       93.70     25.24 o
 -12   6   0        2.76       -5.64     13.87 o
 -11   6   0      213.87      211.37     14.27 o
 -10   6   0      123.18      121.99     19.67 o
  -9   6   0      171.43      171.04     10.18 o
  -8   6   0      594.36      566.20     18.98 o
  -7   6   0       26.11       19.74      5.02 o
  -6   6   0      751.06      762.92     14.39 o
  -5   6   0     3212.95     3135.22     39.79 o
  -4   6   0     2094.29     2044.12     33.00 o
  -3   6   0     4668.17     5053.14     65.59 o
  -2   6   0      230.05      250.37      6.50 o
  -1   6   0      599.75      600.26     11.04 o
   0   6   0     3215.91     3325.29     43.45 o
   1   6   0        7.21        0.93      1.96 o
   2   6   0       53.28       92.36      4.85 o
   3   6   0       14.32       43.61      4.05 o
   4   6   0     1055.20      992.90     28.16 o
   5   6   0      163.17      154.75     11.86 o
   6   6   0       32.44       32.18      8.40 o
   7   6   0     1054.99      929.08     74.89 o
   8   6   0      460.97      463.77     37.30 o
   9   6   0      218.14      215.58     19.09 o
  10   6   0      218.20      198.28     19.54 o
  11   6   0     1295.36     1295.30    108.26 o
 -12   7   0      248.24      225.79     24.77 o
 -11   7   0      227.67      233.40     15.19 o
 -10   7   0       42.31       26.06      8.08 o
  -9   7   0      292.86      281.94     14.71 o
  -8   7   0       37.23       40.66      6.20 o
  -7   7   0      282.28      269.19     11.16 o
  -6   7   0       36.88       25.85      5.33 o
  -5   7   0     2952.53     2920.14     37.71 o
  -4   7   0     4874.50     4684.33     67.02 o
  -3   7   0     1733.87     1835.39     27.90 o
  -2   7   0      140.14      141.64      5.63 o
  -1   7   0      298.58      268.31      7.35 o
   0   7   0      901.66      905.28     14.23 o
   1   7   0      692.24      698.09     12.64 o
   2   7   0      922.05     1022.36     18.61 o
   3   7   0      299.80      317.27     10.99 o
   4   7   0       79.45       68.15      8.49 o
   5   7   0      113.14      107.89     11.00 o
   6   7   0      787.79      714.08     33.66 o
   7   7   0      253.12      269.25     24.12 o
   8   7   0      194.20      193.52     21.88 o
   9   7   0       14.63       -3.37     11.22 o
  10   7   0      950.74     1001.28     51.05 o
 -12   8   0      149.12      165.23     23.00 o
 -11   8   0       58.50       35.64     12.14 o
 -10   8   0       25.61       31.61      8.27 o
  -9   8   0       81.38       77.90      9.51 o
  -8   8   0      129.40      131.33     10.62 o
  -7   8   0     1248.48     1210.89     23.83 o
  -6   8   0      207.11      191.39      9.33 o
  -5   8   0      708.42      740.31     13.64 o
  -4   8   0     4541.57     4413.11     59.76 o
  -3   8   0      739.13      772.80     15.38 o
  -2   8   0      203.10      374.33      9.52 o
  -1   8   0     1150.84     1205.70     17.23 o
   0   8   0      710.46      710.05     14.05 o
   1   8   0     1320.31     1379.28     26.33 o
   2   8   0     3054.02     2931.47     51.20 o
   3   8   0       10.99       11.59      5.52 o
   4   8   0     1086.64     1047.43     53.57 o
   5   8   0      122.07      109.72     11.62 o
   6   8   0       65.84       74.04     12.90 o
   7   8   0      197.59      182.31     19.63 o
   8   8   0        5.66        6.17     11.22 o
   9   8   0       12.99        0.00     11.78 o
 -12   9   0       77.02       76.28     15.47 o
 -11   9   0        5.44       11.62     10.04 o
 -10   9   0        7.05       -7.36      7.36 o
  -9   9   0       95.29       74.82      9.75 o
  -8   9   0      837.31      832.76     23.45 o
  -7   9   0       17.41       29.29      6.79 o
  -6   9   0       84.95       74.77      7.08 o
  -5   9   0       15.45       11.09      3.43 o
  -4   9   0     1201.05     1203.55     27.53 o
  -3   9   0     3962.12     3885.49     61.64 o
  -2   9   0     1831.04     1811.09     32.79 o
  -1   9   0     3159.90     3182.24     38.37 o
   0   9   0     3316.16     3406.61     43.43 o
   1   9   0       50.76       62.65      7.89 o
   2   9   0     2229.05     2128.32     50.40 o
   3   9   0      699.99      617.61     21.79 o
   4   9   0      263.34      267.93     14.86 o
   5   9   0      468.26      423.51     24.12 o
   6   9   0      396.94      461.65     26.93 o
   7   9   0       16.21       22.44     11.22 o
   8   9   0       42.54       25.80     13.46 o
 -11  10   0       69.12       81.72     13.60 o
 -10  10   0       16.94        6.94     12.14 o
  -9  10   0        3.02        5.27      7.38 o
  -8  10   0      733.82      775.53     22.93 o
  -7  10   0       37.51       33.18      7.38 o
  -6  10   0       19.30        8.48      6.15 o
  -5  10   0      788.83      779.60     17.00 o
  -4  10   0       31.49       28.00      6.04 o
  -3  10   0       23.92       16.34      5.33 o
  -2  10   0       32.46       33.17      5.01 o
  -1  10   0     2893.05     2923.80     44.18 o
   0  10   0      434.69      446.29     13.26 o
   1  10   0        0.29        2.35      4.62 o
   2  10   0      934.42      893.20     48.24 o
   3  10   0      493.43      497.32     20.04 o
   4  10   0        3.69        2.94      7.01 o
   5  10   0       48.09       34.22     10.66 o
   6  10   0      311.47      322.54     23.56 o
   7  10   0        3.30       -9.54      9.54 o
 -10  11   0        2.08        1.70      9.01 o
  -9  11   0       70.69       60.50     10.14 o
  -8  11   0      803.09      765.54     43.11 o
  -7  11   0        6.01        4.12      6.37 o
  -6  11   0        7.31        5.08      6.07 o
  -5  11   0      100.90       84.09      8.52 o
  -4  11   0      231.73      237.16     18.06 o
  -3  11   0      213.00      226.35     11.36 o
  -2  11   0     1518.63     1491.12     27.81 o
  -1  11   0      677.99      685.07     18.00 o
   0  11   0       93.98      126.61      9.20 o
   1  11   0        3.75        1.46      5.21 o
   2  11   0      277.43      316.97     25.52 o
   3  11   0      172.32      206.02     14.86 o
   4  11   0      244.37      270.37     19.07 o
   5  11   0        5.45        8.98      9.54 o
   6  11   0       64.21       81.34     15.71 o
  -9  12   0      466.26      541.15     25.83 o
  -8  12   0      822.66      807.82     25.10 o
  -7  12   0       16.17       16.27      7.51 o
  -6  12   0      245.44      239.60     18.78 o
  -5  12   0       38.41       41.68      7.93 o
  -4  12   0       43.84       49.09      6.99 o
  -3  12   0      103.14      103.38      8.95 o
  -2  12   0       38.31       35.86      7.62 o
  -1  12   0      465.53      474.73     18.28 o
   0  12   0      188.02      254.78     22.50 o
   1  12   0        5.41        5.27      5.90 o
   2  12   0      225.96      240.95     13.24 o
   3  12   0      314.91      355.98     18.29 o
   4  12   0        0.95        6.17      8.98 o
   5  12   0       15.97       15.71     10.66 o
  -8  13   0     1101.51     1115.78     34.80 o
  -7  13   0      101.74       89.90     12.28 o
  -6  13   0      180.09      187.75     26.93 o
  -5  13   0       86.95      110.61     10.62 o
  -4  13   0      729.40      744.94     21.87 o
  -3  13   0       56.17       61.84      9.23 o
  -2  13   0       18.03       21.47      7.11 o
  -1  13   0       46.68       65.01     20.87 o
   0  13   0      399.65      359.91     21.77 o
   1  13   0        0.21       21.01     19.07 o
   2  13   0      571.23      542.49     20.41 o
   3  13   0       60.95       78.24     11.04 o
  -6  14   0       12.39        2.71     11.50 o
  -5  14   0      251.38      295.22     16.47 o
  -4  14   0      532.23      468.69     21.35 o
  -3  14   0      121.65      121.20     12.11 o
  -2  14   0       11.87       15.08      7.47 o
  -1  14   0      201.38      231.78     14.08 o
   0  14   0      102.89      119.34     19.86 o
   1  14   0        5.14       11.68      7.60 o
  -2 -14   1      256.81      271.99     27.25 o
  -1 -14   1      447.81      477.79     27.07 o
   0 -14   1        6.74       10.09      6.25 o
   1 -14   1       56.71       60.38      8.27 o
   2 -14   1      132.16      124.29     12.75 o
   3 -14   1      284.02      303.80     15.90 o
   4 -14   1       13.96       11.71      7.08 o
   5 -14   1       25.86       19.06      7.76 o
   6 -14   1      484.02      435.27     19.03 o
  -4 -13   1      388.88      409.49     23.00 o
  -3 -13   1      118.87      129.91     12.09 o
  -2 -13   1      619.21      615.12     23.99 o
  -1 -13   1      970.06      926.05     25.20 o
   0 -13   1       17.96       22.61      7.45 o
   1 -13   1      321.89      326.73     14.69 o
   2 -13   1       98.27       96.22      9.39 o
   3 -13   1      178.58      179.73     13.60 o
   4 -13   1       23.57       20.51      6.86 o
   5 -13   1      416.58      433.29     17.71 o
   6 -13   1      211.37      204.68     13.67 o
   7 -13   1      196.16      185.12     13.70 o
   8 -13   1      166.36      157.42     13.57 o
  -6 -12   1      735.40      770.17     36.46 o
  -5 -12   1      365.97      407.24     24.68 o
  -4 -12   1      117.59      138.55     14.58 o
  -3 -12   1        6.54       -1.29     11.78 o
  -2 -12   1      532.22      535.54     18.00 o
  -1 -12   1      515.41      524.08     25.61 o
   0 -12   1        0.87       -0.03      4.90 o
   1 -12   1      130.65      139.76      9.26 o
   2 -12   1      287.99      330.09     12.31 o
   3 -12   1        2.94        1.07      5.25 o
   4 -12   1       50.20       34.36      6.80 o
   5 -12   1     1015.39     1034.66     25.72 o
   6 -12   1       56.59       56.33     15.55 o
   7 -12   1      214.23      211.22     14.02 o
   8 -12   1       65.28       77.90     10.27 o
   9 -12   1      174.91      197.09     14.77 o
  -7 -11   1        7.58       -3.37     10.10 o
  -6 -11   1      460.14      442.02     26.93 o
  -5 -11   1      358.07      304.03     20.75 o
  -4 -11   1        3.15        3.93      7.85 o
  -3 -11   1      508.49      494.39     19.77 o
  -2 -11   1      150.19      164.08     11.04 o
  -1 -11   1      134.85      135.60      8.98 o
   0 -11   1      405.15      404.88     11.83 o
   1 -11   1      163.19      168.66      7.80 o
   2 -11   1      207.90      184.19     10.10 o
   3 -11   1       48.55       31.12      5.79 o
   4 -11   1      101.78      106.74      8.72 o
   5 -11   1        5.56       10.11      5.55 o
   6 -11   1     1045.21     1072.61     26.32 o
   7 -11   1      144.38      141.21     11.51 o
   8 -11   1      146.94      155.52     12.38 o
   9 -11   1      105.26       61.90      9.99 o
  10 -11   1      309.35      336.57     18.88 o
  -8 -10   1      206.19      165.48     21.32 o
  -7 -10   1       71.89       67.31     14.58 o
  -6 -10   1        1.91       -7.85      7.85 o
  -5 -10   1      523.25      514.94     26.36 o
  -4 -10   1      225.97      170.25     33.38 o
  -3 -10   1      203.29      188.06     31.41 o
  -2 -10   1      524.12      506.65     17.82 o
  -1 -10   1      220.46      230.52      7.68 o
   0 -10   1      174.57      199.28      8.68 o
   1 -10   1      329.32      336.65      8.50 o
   2 -10   1     3203.56     3197.16     47.23 o
   3 -10   1     2292.06     2337.41     41.03 o
   4 -10   1      886.84      837.67     29.39 o
   5 -10   1       35.27       28.99      4.94 o
   6 -10   1      334.99      401.17     21.10 o
   7 -10   1      116.15      109.63      9.96 o
   8 -10   1      363.78      341.72     16.74 o
   9 -10   1       93.85      139.99     12.01 o
  10 -10   1      382.60      383.11     22.51 o
  11 -10   1        6.71       -0.46      8.74 o
  -9  -9   1      307.35      251.30     26.36 o
  -8  -9   1       22.90       12.90     11.22 o
  -7  -9   1       38.03       47.68     12.34 o
  -6  -9   1     1102.50     1036.06     42.07 o
  -5  -9   1     1173.47     1070.84     40.95 o
  -4  -9   1      747.07      636.83     22.07 o
  -2  -9   1     2087.71     2041.16     37.15 o
  -1  -9   1        3.67       -0.06      3.43 o
   0  -9   1       48.80       46.31      3.82 o
   1  -9   1      341.29      333.74     12.22 o
   2  -9   1     3974.26     3906.61     49.01 o
   3  -9   1       47.80       56.29      6.05 o
   4  -9   1      306.61      310.98     13.42 o
   5  -9   1      412.94      394.88      9.48 o
   6  -9   1     1114.36     1090.19     21.51 o
   7  -9   1       12.51       18.12      6.14 o
   8  -9   1      145.83      122.16     10.73 o
   9  -9   1      119.66      124.83     14.81 o
  10  -9   1      782.33      821.31     24.94 o
  11  -9   1       41.49       23.48      9.18 o
  12  -9   1       81.45      111.59     16.60 o
 -10  -8   1        2.02       15.15     14.02 o
  -9  -8   1       34.16       31.41     14.02 o
  -8  -8   1      321.98      303.47     26.93 o
  -7  -8   1       98.44      114.43     16.27 o
  -6  -8   1      955.37      860.48     37.58 o
  -5  -8   1      517.40      493.89     19.94 o
  -4  -8   1        1.65       -6.73      6.73 o
  -3  -8   1     1029.19     1016.79     21.88 o
  -2  -8   1      348.63      376.53     16.93 o
  -1  -8   1     3492.04     3596.18     47.56 o
   0  -8   1      364.85      337.62      7.49 o
   1  -8   1      392.48      429.44      9.51 o
   2  -8   1     2105.40     2041.43     30.00 o
   3  -8   1      607.17      583.67     12.79 o
   4  -8   1      773.17      802.15     15.23 o
   5  -8   1      101.47      104.14      5.42 o
   6  -8   1      372.22      370.58     16.02 o
   7  -8   1       17.45       16.25      5.21 o
   8  -8   1      187.66      185.99     12.26 o
   9  -8   1     1183.52     1212.83     29.40 o
  10  -8   1      150.81      196.77     13.74 o
  11  -8   1      166.15      159.07     13.68 o
  12  -8   1      252.16      231.16     54.41 o
 -10  -7   1      292.53      260.99     22.23 o
  -9  -7   1       26.35       20.41      9.95 o
  -8  -7   1      133.31      180.06     20.75 o
  -7  -7   1       39.59       46.56     11.78 o
  -6  -7   1     1645.11     1706.38     59.46 o
  -5  -7   1     1917.12     2069.90     49.64 o
  -4  -7   1      145.21      144.53      8.51 o
  -3  -7   1      390.85      369.80      9.78 o
  -2  -7   1      984.58      960.39     26.54 o
  -1  -7   1      141.52      120.29      4.49 o
   0  -7   1     1071.62     1121.62     17.16 o
   1  -7   1      364.41      373.74      9.58 o
   2  -7   1     1020.94      987.31     21.94 o
   3  -7   1       84.96       71.23      4.48 o
   4  -7   1      283.73      315.94      4.59 o
   5  -7   1      324.88      337.42      8.56 o
   6  -7   1      459.94      450.81     13.33 o
   7  -7   1      283.00      302.97     11.42 o
   8  -7   1     1731.62     1725.72     32.06 o
   9  -7   1     1015.61     1010.72     32.17 o
  10  -7   1      816.62      864.15     24.46 o
  11  -7   1       15.92       15.90      9.53 o
  12  -7   1       25.22       22.54     18.51 o
 -11  -6   1       75.55       79.71     15.86 o
 -10  -6   1       13.27       39.84     14.86 o
  -9  -6   1      213.89      221.40     39.27 o
  -8  -6   1      122.88      132.87     14.28 o
  -7  -6   1     1309.37     1301.78     51.33 o
  -6  -6   1      535.98      535.60     21.56 o
  -5  -6   1      169.42      165.01      9.21 o
  -4  -6   1       17.86       32.87      5.75 o
  -3  -6   1     2966.25     3046.80     45.33 o
  -2  -6   1      920.76      831.81     13.58 o
  -1  -6   1     3232.65     3367.73     43.47 o
   0  -6   1      218.55      234.32      5.56 o
   1  -6   1     1634.49     1705.23     23.98 o
   2  -6   1        5.58       97.00      4.67 o
   3  -6   1     1030.90      976.51     21.20 o
   4  -6   1       71.77       86.88      3.34 o
   5  -6   1     1066.43     1096.41     17.21 o
   6  -6   1     1860.98     1817.74     33.79 o
   7  -6   1        8.94        6.92      4.67 o
   8  -6   1       90.87      122.30      8.34 o
   9  -6   1      663.88      661.05     17.35 o
  10  -6   1      338.97      340.54     16.67 o
  11  -6   1       10.80      -10.51     10.51 o
  12  -6   1       72.00       67.73     17.62 o
  13  -6   1      303.34      302.88     74.32 o
 -11  -5   1        3.60       -2.50     10.22 o
 -10  -5   1       97.49      148.65     17.57 o
  -9  -5   1      692.31      724.48     29.55 o
  -8  -5   1     1081.89     1025.64     34.33 o
  -7  -5   1       57.66      114.17     11.82 o
  -6  -5   1      627.72      595.36     18.56 o
  -5  -5   1      903.13      911.12     15.89 o
  -4  -5   1        0.56        7.06      2.82 o
  -3  -5   1      331.06      419.45      9.60 o
  -2  -5   1      680.17      562.70      9.74 o
  -1  -5   1     2570.78     3064.40     39.20 o
   0  -5   1      229.33      209.72     10.51 o
   1  -5   1     1871.31     1814.73     22.10 o
   2  -5   1      424.91      398.72      7.30 o
   3  -5   1       77.86       88.99      4.68 o
   4  -5   1       21.24       29.43      2.61 o
   5  -5   1     1269.63     1145.02     16.55 o
   6  -5   1     3081.19     3021.06     44.84 o
   7  -5   1       91.89       94.29     10.08 o
   8  -5   1      108.92       90.97      5.19 o
   9  -5   1       75.94       99.78      8.23 o
  10  -5   1       43.78       52.31      7.71 o
  11  -5   1       15.93        9.19     10.36 o
  12  -5   1      287.15      268.57     37.58 o
  13  -5   1       11.30        8.15     16.29 o
 -12  -4   1      172.23      174.06     20.12 o
 -11  -4   1       64.56       77.53     14.61 o
 -10  -4   1       12.31       16.22      9.42 o
  -9  -4   1      301.08      337.31     22.09 o
  -8  -4   1      664.36      675.08     26.43 o
  -7  -4   1       97.58       85.12      7.22 o
  -6  -4   1      349.28      365.63      8.89 o
  -5  -4   1      851.13      908.63     14.31 o
  -4  -4   1      808.87      881.68     11.64 o
  -3  -4   1     4415.14     4720.95     60.53 o
  -2  -4   1     4535.82     4654.88     57.96 o
  -1  -4   1        5.08        4.53      1.86 o
   0  -4   1      367.25      392.50     12.89 o
   1  -4   1     7147.94     7177.54     87.89 o
   2  -4   1     1672.78     1602.50     29.71 o
   3  -4   1     4062.08     4211.78     36.95 o
   4  -4   1      464.36      482.66      8.65 o
   5  -4   1      895.33      897.90     10.59 o
   6  -4   1     1356.75     1431.97     19.02 o
   7  -4   1      294.93      253.15      6.67 o
   8  -4   1      144.58      151.65      8.95 o
   9  -4   1     2114.59     2139.85     37.00 o
  10  -4   1      470.62      458.66     17.07 o
  11  -4   1     1175.59     1149.71     34.46 o
  12  -4   1       22.13       13.42     13.74 o
  13  -4   1      274.73      302.96     89.19 o
 -12  -3   1      340.47      371.66     28.03 o
 -11  -3   1       14.89       16.25     11.17 o
 -10  -3   1      343.59      348.36     23.40 o
  -9  -3   1     1510.86     1541.74     37.27 o
  -8  -3   1      682.98      679.65     17.91 o
  -7  -3   1       64.47       59.59      4.99 o
  -6  -3   1      393.55      367.28      8.89 o
  -5  -3   1      807.48      756.14     12.40 o
  -4  -3   1      462.64      413.37     12.46 o
  -3  -3   1     4870.23     5040.54     63.89 o
  -2  -3   1     8214.50     8142.67     83.60 o
  -1  -3   1     1418.26     1345.32     22.79 o
   0  -3   1      990.22     1071.76     24.77 o
   1  -3   1      425.96      392.12      9.15 o
   2  -3   1     2408.84     2388.62     27.96 o
   3  -3   1      451.77      517.16      6.83 o
   4  -3   1      830.99      903.06     11.11 o
   5  -3   1     2418.77     2219.69     21.92 o
   6  -3   1       53.05       35.00      2.75 o
   7  -3   1      194.44      213.32      6.08 o
   8  -3   1      240.51      228.98      9.17 o
   9  -3   1      823.67      778.14     16.39 o
  10  -3   1     2731.35     2814.51     60.22 o
  11  -3   1      707.55      732.82     27.02 o
  12  -3   1      621.08      660.84     35.02 o
  13  -3   1      405.62      480.50     37.86 o
 -13  -2   1       20.37       35.90     23.00 o
 -12  -2   1        2.93      -11.22     16.83 o
 -11  -2   1      207.99      199.59     19.24 o
 -10  -2   1      308.49      353.44     24.84 o
  -9  -2   1     1381.69     1402.72     34.96 o
  -8  -2   1      723.13      735.74     23.24 o
  -7  -2   1     1507.64     1502.35     22.37 o
  -6  -2   1      772.51      763.18     12.22 o
  -5  -2   1     1111.54     1131.40     29.74 o
  -4  -2   1     1466.02     1700.78     21.88 o
  -3  -2   1     4598.09     4603.40     57.72 o
  -2  -2   1     2107.27     2086.76     24.56 o
  -1  -2   1        6.69        2.84      1.27 o
   0  -2   1        1.06       -3.37      3.37 o
   1  -2   1     4299.61     4866.16     66.60 o
   2  -2   1     3734.09     3849.78     30.55 o
   3  -2   1      727.49      695.25      7.81 o
   4  -2   1      905.13      906.90     10.29 o
   5  -2   1       74.98       39.67      2.96 o
   6  -2   1      547.89      519.71      9.19 o
   7  -2   1      487.07      489.40     10.28 o
   8  -2   1       43.07       39.86      4.17 o
   9  -2   1      217.00      218.70     14.53 o
  10  -2   1     1182.17     1189.55     33.32 o
  11  -2   1       60.14       76.33     33.94 o
  12  -2   1      360.62      360.49     58.06 o
  13  -2   1       55.43       36.46     22.44 o
 -13  -1   1       74.15       93.12     25.24 o
 -12  -1   1      119.44      141.36     28.05 o
 -11  -1   1       41.06      107.72     13.04 o
 -10  -1   1      793.77      822.74     41.82 o
  -9  -1   1      831.33      763.39     18.62 o
  -8  -1   1      161.28      171.02      7.24 o
  -7  -1   1      279.77      303.46      6.95 o
  -6  -1   1     2201.46     2318.21     24.15 o
  -5  -1   1     2868.38     2760.13     27.41 o
  -4  -1   1       98.12       50.37      2.41 o
  -3  -1   1     3142.80     2929.56     26.09 o
  -2  -1   1     9330.00     9223.03     81.42 o
  -1  -1   1     2211.90     2116.48     33.48 o
   0  -1   1       39.02       11.78      1.68 o
   1  -1   1     2016.00     2084.12     23.86 o
   2  -1   1     1361.28     1298.28     13.07 o
   3  -1   1     2043.43     2154.79     22.53 o
   4  -1   1      583.08      613.34      9.40 o
   5  -1   1     1272.02     1237.47     14.83 o
   6  -1   1     2073.03     2102.50     22.67 o
   7  -1   1      650.13      702.98     11.53 o
   8  -1   1        5.90       13.18      6.70 o
   9  -1   1      542.64      528.46     17.08 o
  10  -1   1      406.51      404.94     32.78 o
  11  -1   1        6.59       49.28     15.23 o
  12  -1   1      185.31      132.38     26.93 o
  13  -1   1      122.25       93.68     26.93 o
 -13   0   1      441.90      439.78     45.44 o
 -12   0   1       68.50       40.23     15.17 o
 -11   0   1       33.29       56.11     14.42 o
 -10   0   1     1090.09     1057.90     30.91 o
  -9   0   1      355.18      352.20     18.26 o
  -8   0   1       22.42       22.46      6.56 o
  -7   0   1       39.21       30.33      3.14 o
  -6   0   1     1599.27     1413.96     16.41 o
  -5   0   1     4230.39     4131.05     39.76 o
  -4   0   1        0.23       25.63      2.06 o
  -3   0   1     8554.41     8229.84     70.36 o
  -2   0   1    20166.58    19395.92    231.82 o
  -1   0   1      131.00      147.40      6.26 o
   0   0   1      551.95       -0.32      0.32 o
   1   0   1     4878.05     5108.55     61.75 o
   2   0   1       81.44       71.51      2.60 o
   3   0   1      157.89      166.88      5.14 o
   4   0   1     7587.91     7708.56     75.07 o
   5   0   1     4990.51     5431.84     54.67 o
   6   0   1       54.47       64.99      3.63 o
   7   0   1      193.86      195.85      6.09 o
   8   0   1      256.13      258.58     12.23 o
   9   0   1       95.61       99.84      9.19 o
  10   0   1      431.36      476.23     27.64 o
  11   0   1      225.84      189.04     29.73 o
  12   0   1      362.61      428.00     42.63 o
  13   0   1      128.33      111.07     27.49 o
 -13   1   1      202.68      240.93     26.43 o
 -12   1   1       80.53       57.00     16.43 o
 -11   1   1      102.63       77.60     16.83 o
 -10   1   1     1024.34     1021.78     41.79 o
  -9   1   1      618.04      642.68     18.37 o
  -8   1   1       48.32       43.81      4.61 o
  -7   1   1     1085.13     1076.14     15.58 o
  -6   1   1     2312.89     2262.28     23.99 o
  -5   1   1      567.15      506.29      7.74 o
  -4   1   1     1518.22     1564.65     17.70 o
  -3   1   1       44.40       41.93      2.07 o
  -2   1   1     1258.60     1311.65     13.08 o
  -1   1   1      362.84      366.31      5.41 o
   0   1   1      511.49      514.51      9.52 o
   1   1   1    31358.17    31300.83    459.37 o
   2   1   1      114.04      123.45      3.52 o
   3   1   1     2144.49     2146.85     24.77 o
   4   1   1      199.68      172.20      4.51 o
   5   1   1     3136.98     3111.26     32.90 o
   6   1   1      307.66      271.27      5.76 o
   7   1   1       61.14       78.56      5.23 o
   8   1   1       89.64       85.84      9.93 o
   9   1   1      517.47      567.11     17.84 o
  10   1   1        0.76       -3.78     10.10 o
  11   1   1      130.13      111.63     24.12 o
  12   1   1      392.05      385.37     42.07 o
 -13   2   1      737.63      781.69     84.14 o
 -12   2   1       51.51       48.97     19.35 o
 -11   2   1      241.80      212.86     23.84 o
 -10   2   1       29.98       17.26     14.02 o
  -9   2   1      561.76      556.44     13.62 o
  -8   2   1      214.93      235.18      7.67 o
  -7   2   1     2145.28     2240.31     26.34 o
  -6   2   1     3874.59     3922.73     44.45 o
  -5   2   1       19.25       38.30      2.71 o
  -4   2   1     2976.52     2858.45     30.22 o
  -3   2   1      326.85      375.61      5.11 o
  -2   2   1      225.51      262.00      4.75 o
  -1   2   1       91.34      125.88      5.02 o
   0   2   1       92.95      121.60      9.95 o
   1   2   1     1893.02     1811.47     30.61 o
   2   2   1       31.65       31.96      2.49 o
   3   2   1      150.33      194.46     14.82 o
   4   2   1     1072.08     1263.88     17.67 o
   5   2   1     1011.61     1059.07     19.89 o
   6   2   1      458.22      430.07     11.46 o
   7   2   1      291.49      283.92     10.03 o
   8   2   1     2370.57     2291.12     70.52 o
   9   2   1       19.68       16.96     15.43 o
  10   2   1        2.65       -8.22      8.22 o
  11   2   1       19.46       18.55     11.02 o
  12   2   1      216.02      180.62     30.29 o
 -13   3   1      271.59      267.21     29.73 o
 -12   3   1      508.66      484.36     33.66 o
 -11   3   1      351.86      344.73     26.94 o
 -10   3   1      118.46      102.85     16.26 o
  -9   3   1       14.12       44.80      7.30 o
  -8   3   1      655.91      664.76     18.99 o
  -7   3   1     2429.20     2404.01     28.02 o
  -6   3   1       70.10       42.07     11.22 o
  -5   3   1       94.34       73.40      3.54 o
  -4   3   1      952.62      944.60      9.55 o
  -3   3   1     4880.70     4712.90     46.53 o
  -2   3   1        5.82        7.89      1.13 o
  -1   3   1     5869.89     5622.30     76.63 o
   0   3   1      474.57      467.64      7.86 o
   1   3   1       18.00       44.02      9.32 o
   2   3   1      458.37      421.26     10.58 o
   3   3   1      544.42      569.90      9.49 o
   4   3   1       36.58       23.06      2.96 o
   5   3   1     2328.31     2313.11     33.34 o
   6   3   1      514.93      507.61     11.08 o
   7   3   1      620.45      694.53     17.48 o
   8   3   1     1722.99     1590.20     35.74 o
   9   3   1      688.48      707.43     28.82 o
  10   3   1     1085.96     1027.15     39.55 o
  11   3   1        4.95       18.32     10.51 o
  12   3   1      237.11      323.73     26.83 o
 -13   4   1      106.57      111.78     21.80 o
 -12   4   1      116.40       98.45     30.01 o
 -11   4   1      121.14      105.77     20.47 o
 -10   4   1      253.68      220.82     13.19 o
  -9   4   1     1884.45     1900.77     37.23 o
  -8   4   1       79.86      106.32      7.21 o
  -7   4   1      912.63      885.14     12.92 o
  -6   4   1     3129.58     2896.68     27.33 o
  -5   4   1      199.52      174.67      5.79 o
  -4   4   1      478.96      471.82      9.03 o
  -3   4   1      766.88      902.20     12.54 o
  -2   4   1     3401.08     3408.45     49.57 o
  -1   4   1      168.69      185.41      6.14 o
   0   4   1      239.19      191.60      5.37 o
   1   4   1      308.88      260.55      7.69 o
   2   4   1     2439.62     2545.25     62.91 o
   3   4   1     1891.36     1986.17     26.88 o
   4   4   1      283.18      321.77     24.07 o
   5   4   1     1421.50     1467.14     24.15 o
   6   4   1        7.47       10.18      4.71 o
   7   4   1      739.08      760.77     40.82 o
   8   4   1     2283.77     2114.43     94.52 o
   9   4   1      116.93      131.29     14.93 o
  10   4   1       48.10       25.77     11.78 o
  11   4   1       84.57       80.31     15.36 o
 -13   5   1       59.45       73.05     20.52 o
 -12   5   1      118.85       98.03     18.42 o
 -11   5   1       43.39       48.32     17.95 o
 -10   5   1      761.17      710.40     27.57 o
  -9   5   1      956.87      937.92     20.95 o
  -8   5   1      472.56      482.81     13.86 o
  -7   5   1      256.49      254.25     10.45 o
  -6   5   1      418.80      405.67     11.83 o
  -5   5   1     1943.87     2066.06     27.85 o
  -4   5   1      646.43      606.22     11.03 o
  -3   5   1     2109.95     2161.24     24.67 o
  -2   5   1      797.61      778.20     13.49 o
  -1   5   1     2059.07     2327.72     29.48 o
   0   5   1     1960.14     1755.59     27.16 o
   1   5   1     4321.91     4355.80     62.06 o
   2   5   1     2224.62     2298.62     35.05 o
   3   5   1       82.74       77.71      4.77 o
   4   5   1        7.07        5.37      7.21 o
   5   5   1     1510.20     1535.19     39.91 o
   6   5   1     5648.58     5803.82    102.31 o
   7   5   1      317.71      308.28     15.51 o
   8   5   1      562.26      536.24     36.18 o
   9   5   1       18.98       26.73     10.24 o
  10   5   1        0.18        5.92      9.54 o
  11   5   1      230.38      208.16     21.00 o
 -13   6   1      121.80       82.96     21.15 o
 -12   6   1       19.89       -0.67     17.11 o
 -11   6   1       94.73       84.89     12.81 o
 -10   6   1     1136.95     1123.84     33.25 o
  -9   6   1      342.13      303.58     13.16 o
  -8   6   1       23.03       27.23      5.60 o
  -7   6   1       39.58       81.21      6.74 o
  -6   6   1     3297.98     3109.65     45.28 o
  -5   6   1     1274.21     1296.59     19.66 o
  -4   6   1      634.68      698.09     11.03 o
  -3   6   1     2570.03     2511.59     35.75 o
  -2   6   1     1944.13     1854.91     29.76 o
  -1   6   1      942.68     1034.60     15.71 o
   0   6   1        2.17        7.32      2.35 o
   1   6   1      262.61      387.40      9.44 o
   2   6   1     2690.98     2567.09     39.21 o
   3   6   1      167.46      161.38     12.07 o
   4   6   1      556.99      530.23     19.79 o
   5   6   1       51.80       62.42      9.82 o
   6   6   1       29.72       14.81      7.72 o
   7   6   1      228.46      192.96     20.19 o
   8   6   1     1981.38     1787.72     67.87 o
   9   6   1      548.51      527.28     34.22 o
  10   6   1       28.06       15.15     14.02 o
 -12   7   1       82.77       68.56     17.80 o
 -11   7   1        4.61      -10.59     10.59 o
 -10   7   1      739.45      720.74     32.67 o
  -9   7   1      220.95      212.01     13.57 o
  -8   7   1        0.51        1.49      4.99 o
  -7   7   1     1564.60     1566.49     27.94 o
  -6   7   1     2034.29     2032.10     33.00 o
  -5   7   1      181.82      169.55      6.60 o
  -4   7   1      476.75      465.02     13.17 o
  -3   7   1     2334.24     2318.84     47.56 o
  -2   7   1      881.27      951.72     16.82 o
  -1   7   1     1357.05     1429.75     20.77 o
   0   7   1      858.30      820.67     13.52 o
   1   7   1     1544.88     1540.91     25.81 o
   2   7   1      376.34      392.96     12.19 o
   3   7   1      485.14      506.09     19.19 o
   4   7   1       67.74       79.21     23.84 o
   5   7   1      242.63      227.12     15.62 o
   6   7   1      739.10      709.34     40.39 o
   7   7   1        1.49        1.68      8.98 o
   8   7   1       84.26       95.92     17.39 o
   9   7   1      166.66      160.43     22.44 o
  10   7   1        4.41       -5.61     13.46 o
 -12   8   1        6.53        5.68     15.81 o
 -11   8   1      279.01      286.60     21.54 o
 -10   8   1      761.99      758.72     36.57 o
  -9   8   1      448.95      491.85     18.47 o
  -8   8   1      731.17      674.97     20.69 o
  -7   8   1      307.54      271.02     12.97 o
  -6   8   1     1259.62     1251.88     30.70 o
  -5   8   1      467.51      453.28     11.21 o
  -4   8   1     1829.86     1839.21     28.42 o
  -3   8   1     1558.01     1538.40     40.73 o
  -2   8   1     3867.97     3785.62     47.90 o
  -1   8   1       15.75       14.18      3.35 o
   0   8   1     1601.65     1543.89     24.47 o
   1   8   1        5.01        3.91      3.28 o
   2   8   1      272.18      271.89     14.00 o
   3   8   1      788.10      875.54     27.49 o
   4   8   1       16.08        8.04      6.85 o
   5   8   1       34.60       30.64      8.30 o
   6   8   1      116.55      114.99     16.27 o
   7   8   1      189.99      188.48     21.32 o
   8   8   1      170.17      175.57     22.44 o
   9   8   1       53.58       19.63     14.58 o
 -12   9   1       46.43       46.38     13.59 o
 -11   9   1      589.16      590.94     25.98 o
 -10   9   1      198.79      214.07     17.29 o
  -9   9   1       26.37       14.99      7.98 o
  -8   9   1       12.79       11.87      6.97 o
  -7   9   1      199.96      210.99     13.52 o
  -6   9   1      115.69      127.72      8.19 o
  -5   9   1      249.66      234.19      9.52 o
  -4   9   1      163.08      166.83     12.39 o
  -3   9   1     3116.45     3102.16     51.51 o
  -2   9   1      130.42      116.26     10.44 o
  -1   9   1      534.05      513.86     14.37 o
   0   9   1      171.88      163.98      8.88 o
   1   9   1     1396.74     1294.20     43.00 o
   2   9   1     1285.02     1230.48     34.59 o
   3   9   1     1352.18     1289.31     36.25 o
   4   9   1       90.44       95.68     23.28 o
   5   9   1      267.85      247.01     17.32 o
   6   9   1      149.05      134.63     17.95 o
   7   9   1       13.96       21.88     12.34 o
   8   9   1       55.99       20.19     14.02 o
 -11  10   1      558.06      563.40     28.91 o
 -10  10   1      379.79      429.41     24.26 o
  -9  10   1       17.67       19.13      9.29 o
  -8  10   1       68.20       72.50     10.95 o
  -7  10   1     1474.46     1491.35     33.33 o
  -6  10   1      142.29      135.52     17.49 o
  -5  10   1       33.47       59.19     11.70 o
  -4  10   1      189.37      185.48     10.96 o
  -3  10   1       23.85       22.50      5.59 o
  -2  10   1      660.66      689.52     18.23 o
  -1  10   1       59.62       59.24      6.34 o
   0  10   1        5.55        1.27      4.86 o
   1  10   1       74.92      126.65     14.12 o
   2  10   1       98.39       80.97     10.10 o
   3  10   1     1272.89     1171.40     35.24 o
   4  10   1      573.67      549.65     23.56 o
   5  10   1      238.11      192.40     19.63 o
   6  10   1      311.54      295.06     25.24 o
   7  10   1        1.09        6.17     11.22 o
 -10  11   1      511.30      537.64     26.33 o
  -9  11   1        2.87       -6.38      9.73 o
  -8  11   1      150.18      126.94     13.65 o
  -7  11   1     1173.73     1220.89     34.21 o
  -6  11   1      427.88      404.31     20.46 o
  -5  11   1      870.61      819.60     25.23 o
  -4  11   1      236.10      251.23     13.21 o
  -3  11   1      858.44      840.91     21.57 o
  -2  11   1       20.05       23.20      5.92 o
  -1  11   1       13.61       13.17      6.67 o
   0  11   1       42.69       38.38      7.34 o
   1  11   1      587.41      588.84     35.40 o
   2  11   1       32.21       21.93      6.91 o
   3  11   1        3.75       -2.69      6.69 o
   4  11   1      120.78      101.33     12.82 o
   5  11   1      333.61      360.69     24.68 o
   6  11   1       84.58       77.41     15.71 o
  -9  12   1       10.59        2.91      9.68 o
  -8  12   1        3.30       13.50      9.86 o
  -7  12   1      726.17      766.25     26.62 o
  -6  12   1        4.69       18.52     11.64 o
  -5  12   1       18.32       22.16      7.13 o
  -4  12   1        1.84        9.13      6.32 o
  -3  12   1      553.19      579.05     21.13 o
  -2  12   1       81.61       71.42      9.36 o
  -1  12   1       82.96       86.59     10.13 o
   0  12   1        5.85        7.97      6.48 o
   1  12   1      106.54      114.51     10.75 o
   2  12   1      195.49      217.73     14.31 o
   3  12   1       32.78       14.91     12.48 o
   4  12   1       77.12       83.02     14.58 o
  -7  13   1      464.94      458.00     20.42 o
  -6  13   1       47.79       36.55      8.52 o
  -5  13   1        0.43       -6.72      6.72 o
  -4  13   1       42.28       56.08      9.46 o
  -3  13   1      672.99      697.79     24.23 o
  -2  13   1      329.19      413.97     35.56 o
  -1  13   1      142.86      147.63     12.72 o
   0  13   1       68.34       86.13     11.05 o
   1  13   1      128.57      124.21     17.93 o
   2  13   1      431.53      460.07     19.94 o
   3  13   1      158.11      199.07     14.98 o
  -5  14   1        0.06       13.54      9.27 o
  -4  14   1      263.13      271.94     17.90 o
  -3  14   1      429.22      454.23     21.58 o
  -2  14   1       51.24       69.23     18.17 o
  -1  14   1      195.80      192.26     19.01 o
   0  14   1      322.64      354.51     17.87 o
   1 -15   2        8.54        2.90     21.60 o
   2 -15   2      266.91      275.25     13.78 o
   3 -15   2      194.19      241.20     14.34 o
   4 -15   2      448.68      413.97     42.63 o
  -3 -14   2        2.93        2.80     13.18 o
  -2 -14   2       66.26       65.63     23.56 o
  -1 -14   2       15.96        4.27     12.28 o
   0 -14   2       49.97       56.10     15.24 o
   1 -14   2       40.31       32.24      8.13 o
   2 -14   2        0.00       -2.38      5.14 o
   3 -14   2      214.82      215.23     11.58 o
   4 -14   2     1375.73     1381.38     31.18 o
   5 -14   2      245.19      264.05     14.79 o
   6 -14   2       27.89       22.84      9.23 o
   7 -14   2        8.92        1.57      7.55 o
  -5 -13   2      334.29      347.78     21.88 o
  -4 -13   2        4.06        4.49      7.85 o
  -3 -13   2      102.12      106.58     11.22 o
  -2 -13   2      372.19      364.72     14.06 o
  -1 -13   2      211.00      245.10     22.39 o
   0 -13   2      235.35      314.14     24.99 o
   1 -13   2       32.61       32.25      5.59 o
   2 -13   2       12.08        8.61      5.08 o
   3 -13   2      230.55      261.09     12.39 o
   4 -13   2      310.16      298.23     19.46 o
   5 -13   2       32.98       37.90      7.81 o
   6 -13   2        0.42       -2.79      6.41 o
   7 -13   2      549.57      608.16     21.27 o
   8 -13   2      462.03      463.15     20.41 o
  -6 -12   2       40.69       63.95     13.46 o
  -5 -12   2       54.47       58.34     11.78 o
  -4 -12   2      113.35      114.99     12.90 o
  -3 -12   2       12.05       30.85      7.29 o
  -2 -12   2      804.31      795.68     21.40 o
  -1 -12   2      176.14      191.77      9.30 o
   0 -12   2      534.55      557.12     14.95 o
   1 -12   2       46.92       83.53      6.02 o
   2 -12   2        0.06       -2.52      3.88 o
   3 -12   2      338.02      352.36     13.93 o
   4 -12   2      427.34      532.58     16.84 o
   5 -12   2       47.32       48.59      7.54 o
   6 -12   2       23.15       22.42      6.92 o
   7 -12   2      290.39      327.28     16.78 o
   8 -12   2      401.06      416.19     18.79 o
   9 -12   2       70.48       53.34     10.05 o
  -7 -11   2      296.74      284.40     24.12 o
  -6 -11   2       76.21       76.29     13.46 o
  -5 -11   2      561.73      534.58     26.36 o
  -4 -11   2       22.27       18.51      7.85 o
  -3 -11   2       85.20       95.06     14.58 o
  -2 -11   2      760.97      762.89     22.42 o
  -1 -11   2     1373.09     1389.37     40.51 o
   0 -11   2      403.96      387.81      8.92 o
   1 -11   2      942.58      965.64     17.50 o
   2 -11   2     1678.29     1669.34     32.31 o
   3 -11   2       11.78        8.38      4.77 o
   4 -11   2      924.91      946.06     23.41 o
   5 -11   2      200.33      190.84      9.01 o
   6 -11   2      334.81      333.46     15.46 o
   7 -11   2      346.37      338.86     16.38 o
   8 -11   2      123.03      139.47     11.97 o
   9 -11   2       57.68       50.90      9.55 o
  10 -11   2      113.45      108.86     12.34 o
  -8 -10   2      204.68      183.43     21.32 o
  -7 -10   2      202.21      204.74     20.19 o
  -6 -10   2       49.29       39.83     10.66 o
  -5 -10   2      467.77      423.51     22.44 o
  -4 -10   2      431.02      413.41     20.75 o
  -3 -10   2       23.99       23.29      5.61 o
  -2 -10   2      359.05      380.38     14.57 o
  -1 -10   2      314.39      337.77     11.66 o
   0 -10   2     3711.42     3742.83     46.89 o
   1 -10   2      477.32      472.40     10.72 o
   2 -10   2      439.30      595.09     13.05 o
   3 -10   2       76.08       85.30      6.64 o
   4 -10   2      351.05      372.67     13.95 o
   5 -10   2      254.20      267.26     14.39 o
   6 -10   2      231.80      246.38     14.57 o
   7 -10   2     1163.37     1163.06     27.51 o
   8 -10   2      701.11      675.60     21.11 o
   9 -10   2       41.49       38.75      8.42 o
  10 -10   2      678.76      610.85     21.96 o
  11 -10   2      588.66      562.02     27.69 o
  -9  -9   2       26.60       30.29     14.02 o
  -8  -9   2      328.13      327.03     27.49 o
  -7  -9   2     1627.30     1517.35     56.66 o
  -6  -9   2       72.64       74.61     12.34 o
  -5  -9   2      131.48      164.36     15.15 o
  -4  -9   2      251.74      243.17     13.16 o
  -3  -9   2      455.30      398.77     43.19 o
  -2  -9   2      141.32      149.56      5.79 o
  -1  -9   2     1420.05     1424.90     21.50 o
   0  -9   2      699.64      679.95     12.21 o
   1  -9   2      988.78      923.22     15.92 o
   2  -9   2      558.21      539.97     13.43 o
   3  -9   2     1593.88     1639.00     27.60 o
   4  -9   2      656.94      653.43     13.34 o
   5  -9   2      191.77      194.94      7.12 o
   6  -9   2     1092.63     1062.79     21.18 o
   7  -9   2      957.13     1001.92     24.75 o
   8  -9   2      147.20      158.61     11.61 o
   9  -9   2       97.48      113.34     11.01 o
  10  -9   2       80.22       68.02     10.19 o
  11  -9   2       76.61       67.85     10.64 o
  12  -9   2       87.51       74.97     36.46 o
 -10  -8   2       33.40       38.70     15.71 o
  -9  -8   2       38.02       30.85     12.90 o
  -8  -8   2      229.32      222.69     23.00 o
  -7  -8   2      655.17      697.81     34.78 o
  -6  -8   2       58.64       67.87     12.34 o
  -5  -8   2       90.92       88.07     12.34 o
  -4  -8   2     2229.00     2093.89     40.41 o
  -3  -8   2      608.09      637.13     12.48 o
  -2  -8   2      563.83      557.59     14.53 o
  -1  -8   2     2111.08     2084.32     28.85 o
   0  -8   2      713.75      770.67     29.63 o
   1  -8   2      475.26      424.73      8.99 o
   2  -8   2       48.53       54.84      4.10 o
   3  -8   2     3852.21     3881.54     52.56 o
   4  -8   2     1458.73     1400.97     28.81 o
   5  -8   2      135.69      132.65      6.05 o
   6  -8   2      425.88      458.98     12.80 o
   7  -8   2      526.76      477.61     13.89 o
   8  -8   2       40.38       29.91      7.11 o
   9  -8   2        0.46       26.26      7.19 o
  10  -8   2        8.33       16.86     11.02 o
  11  -8   2        6.53        0.80      8.09 o
  12  -8   2      110.23      114.09     20.03 o
 -11  -7   2      552.27      601.47     67.59 o
 -10  -7   2       23.60       21.51     10.48 o
  -9  -7   2        6.43       15.31      9.83 o
  -8  -7   2        3.03        7.32      8.07 o
  -7  -7   2      356.83      323.80     28.33 o
  -6  -7   2      202.49      239.52     17.95 o
  -5  -7   2     1969.13     1869.12     37.20 o
  -4  -7   2       62.81       56.70      4.89 o
  -3  -7   2      161.86      165.62     10.78 o
  -2  -7   2      578.09      545.92     10.14 o
  -1  -7   2     3017.30     3097.31     68.56 o
   0  -7   2     1536.99     1500.38     79.65 o
   1  -7   2     1083.58      986.30     15.65 o
   2  -7   2        1.87       -0.20      2.16 o
   3  -7   2     1785.39     1812.66     24.39 o
   4  -7   2      233.62      211.68      3.94 o
   5  -7   2      698.56      641.04     13.07 o
   6  -7   2     1158.25     1097.02     20.78 o
   7  -7   2      184.63      196.79      9.58 o
   8  -7   2      983.75      956.19     20.31 o
   9  -7   2        0.04       -5.12      5.12 o
  10  -7   2      356.83      361.71     17.44 o
  11  -7   2       88.49       69.08     10.51 o
  12  -7   2        0.74        2.37     14.38 o
 -11  -6   2      989.48     1083.61     57.50 o
 -10  -6   2        0.68       -1.33      9.30 o
  -9  -6   2     1211.48     1231.08     52.73 o
  -8  -6   2      123.18      104.65     12.80 o
  -7  -6   2      568.27      531.76     22.09 o
  -6  -6   2       48.15       64.53      7.27 o
  -5  -6   2      409.98      526.13     13.75 o
  -4  -6   2      907.51      845.62     22.02 o
  -3  -6   2      101.17      154.35      5.36 o
  -2  -6   2      562.47      629.54     10.78 o
  -1  -6   2       16.99       10.54      4.45 o
   0  -6   2      325.34      329.93     14.86 o
   1  -6   2      794.28      804.69     12.85 o
   2  -6   2     2161.67     2168.05     30.10 o
   3  -6   2      383.33      310.25      8.17 o
   4  -6   2      545.35      572.20      7.32 o
   5  -6   2      629.82      673.10     11.73 o
   6  -6   2        6.23        0.99      3.51 o
   7  -6   2      927.09      926.87     17.81 o
   8  -6   2      264.75      268.28     10.82 o
   9  -6   2       55.19       38.75      5.93 o
  10  -6   2      943.91      989.70     28.76 o
  11  -6   2       26.30       21.60     10.39 o
  12  -6   2      245.55      264.30     20.32 o
 -12  -5   2      707.46      703.94     34.97 o
 -11  -5   2      511.34      547.43     29.15 o
 -10  -5   2        3.34       -0.90      8.61 o
  -9  -5   2      280.72      253.39     19.09 o
  -8  -5   2      511.64      556.44     34.22 o
  -7  -5   2      610.04      519.05     17.71 o
  -6  -5   2       37.53       42.94      6.35 o
  -5  -5   2        3.59       13.31      3.85 o
  -4  -5   2     1719.44     1691.42     22.31 o
  -3  -5   2     1461.95     1838.05     23.55 o
  -2  -5   2       13.97       17.82      2.31 o
  -1  -5   2       74.29      125.30     19.63 o
   0  -5   2       15.67       11.30      5.33 o
   1  -5   2       85.91       68.06      2.99 o
   2  -5   2     4908.59     5052.04     64.63 o
   3  -5   2     7705.54     7740.73     81.78 o
   4  -5   2     2190.79     2208.11     24.13 o
   5  -5   2      329.03      375.67     23.83 o
   6  -5   2     1032.16      967.67     15.48 o
   7  -5   2     1075.32      994.73     19.11 o
   8  -5   2     1726.99     1769.10     33.96 o
   9  -5   2      330.74      346.16     13.68 o
  10  -5   2      238.73      235.25     11.10 o
  11  -5   2       14.69       23.43     10.02 o
  12  -5   2      106.53       96.02     14.18 o
  13  -5   2        2.56        9.04     15.97 o
 -12  -4   2       89.52      100.79     17.40 o
 -11  -4   2      136.98      126.59     28.05 o
 -10  -4   2        7.62        4.64     10.66 o
  -9  -4   2       75.69       74.20     11.72 o
  -8  -4   2     1242.55     1190.67     30.25 o
  -7  -4   2     1230.98     1204.14     24.08 o
  -6  -4   2       29.40       11.41      3.29 o
  -5  -4   2      162.58      143.83      4.93 o
  -4  -4   2     1906.41     1996.78     28.31 o
  -3  -4   2      919.58      861.03     11.41 o
  -2  -4   2     1670.30     1796.36     23.87 o
  -1  -4   2       67.45      120.04     11.22 o
   0  -4   2     6283.01     6410.44    186.79 o
   1  -4   2     1849.13     2013.32     27.42 o
   2  -4   2      675.43      853.22     13.96 o
   3  -4   2       97.80       65.84      2.61 o
   4  -4   2     1880.72     1843.58     22.30 o
   5  -4   2      211.98      284.92      6.63 o
   6  -4   2     1026.81      952.99     11.75 o
   7  -4   2     4797.43     4700.92     49.92 o
   8  -4   2      703.01      736.77     24.43 o
   9  -4   2     1334.34     1343.76     23.46 o
  10  -4   2      556.99      608.24     23.68 o
  11  -4   2      557.59      579.50     24.20 o
  12  -4   2      322.48      340.39     63.11 o
  13  -4   2        0.76      -16.83     16.83 o
 -12  -3   2      317.62      308.88     29.73 o
 -11  -3   2      596.39      610.86     29.62 o
 -10  -3   2        2.55       95.07     19.35 o
  -9  -3   2       21.83       18.57      7.58 o
  -8  -3   2     1166.44     1131.89     24.06 o
  -7  -3   2        3.19       25.36      4.92 o
  -6  -3   2        5.64        5.03      3.04 o
  -5  -3   2        3.28        2.00      2.26 o
  -4  -3   2     2863.95     2931.13     35.20 o
  -3  -3   2     2274.93     2296.77     46.08 o
  -2  -3   2     3077.88     2917.28     41.62 o
  -1  -3   2      243.61      220.44      5.10 o
   0  -3   2     6394.38     6670.72    106.43 o
   1  -3   2     5645.54     6013.17     74.43 o
   2  -3   2      397.03      393.46      5.04 o
   3  -3   2     1499.13     1357.61     12.86 o
   4  -3   2     2009.63     1962.48     19.05 o
   5  -3   2      733.13      711.76      9.71 o
   6  -3   2     3203.35     3308.68     31.86 o
   7  -3   2      896.82      888.12     14.39 o
   8  -3   2      749.97      746.83     15.40 o
   9  -3   2        3.17       22.73      5.03 o
  10  -3   2     2302.11     2476.80     55.04 o
  11  -3   2      456.26      453.22     22.59 o
  12  -3   2       14.53        7.15     15.99 o
  13  -3   2       46.64       32.53     24.12 o
 -13  -2   2      261.51      273.74     38.14 o
 -12  -2   2      750.60      761.06     34.10 o
 -11  -2   2      701.20      650.30     24.91 o
 -10  -2   2      675.34      614.24     39.79 o
  -9  -2   2     2064.06     2022.81     45.00 o
  -8  -2   2      282.79      298.53     17.33 o
  -7  -2   2       31.57       17.88      3.61 o
  -6  -2   2      283.01      294.63      7.08 o
  -5  -2   2     2118.66     2180.53     23.98 o
  -4  -2   2     6102.44     6160.14     56.74 o
  -3  -2   2       99.76      113.90      8.02 o
  -2  -2   2       45.20       33.68      2.94 o
  -1  -2   2        5.56        5.97      1.80 o
   0  -2   2     7791.41     8597.40    116.15 o
   1  -2   2     5878.52     6064.56     61.60 o
   2  -2   2     3737.73     3936.30     30.96 o
   3  -2   2     1110.41     1150.92     16.62 o
   4  -2   2     2703.60     2604.19     24.54 o
   5  -2   2     1678.31     1688.92     19.70 o
   6  -2   2      148.79      119.30     12.34 o
   7  -2   2       41.27       27.51      3.35 o
   8  -2   2        1.62        2.78      3.22 o
   9  -2   2      343.92      335.91     17.59 o
  10  -2   2      540.75      577.39     33.89 o
  11  -2   2     1565.16     1586.86     52.75 o
  12  -2   2       12.54        8.41     16.83 o
  13  -2   2      292.99      298.98     38.70 o
 -13  -1   2      288.16      256.35     37.58 o
 -12  -1   2        5.48       19.66     21.32 o
 -11  -1   2       74.70       83.28     12.20 o
 -10  -1   2       27.97       17.86      8.91 o
  -9  -1   2      282.49      298.36     16.79 o
  -8  -1   2     1128.44     1069.95     19.66 o
  -7  -1   2       85.88      104.42      4.69 o
  -6  -1   2     2697.47     2748.58     27.92 o
  -5  -1   2       78.76       63.66      3.01 o
  -4  -1   2     1558.63     1497.68     14.73 o
  -3  -1   2     2656.35     2673.18     24.91 o
  -2  -1   2    11388.43    11568.41    101.16 o
  -1  -1   2     2039.63     2077.09     20.01 o
   0  -1   2     3737.48     3883.53     33.57 o
   1  -1   2       25.38       23.74      1.20 o
   2  -1   2      645.53      653.76      8.20 o
   3  -1   2     3015.97     2957.63     37.88 o
   4  -1   2     5247.13     5228.39     52.39 o
   5  -1   2       54.39       80.66      4.11 o
   6  -1   2     1696.19     1540.39     20.55 o
   7  -1   2        6.11        5.91      2.96 o
   8  -1   2       13.42       17.21      5.68 o
   9  -1   2      201.22      192.31     11.68 o
  10  -1   2     1515.92     1543.48     39.24 o
  11  -1   2      144.11      137.43     25.24 o
  12  -1   2        4.76      -15.15     15.15 o
  13  -1   2      196.05      259.72     36.46 o
 -13   0   2        1.85      -16.83     16.83 o
 -12   0   2        6.89       13.54     14.02 o
 -11   0   2       14.33       34.09     14.04 o
 -10   0   2      324.21      327.96     18.95 o
  -9   0   2     2846.71     2765.91     78.12 o
  -8   0   2      175.36      188.79      7.45 o
  -7   0   2      248.03      243.82      6.68 o
  -6   0   2       44.91       56.61      3.11 o
  -5   0   2     4658.55     5119.97     45.84 o
  -4   0   2     2829.73     2638.78     24.60 o
  -3   0   2    12509.38    12179.89    108.45 o
  -2   0   2     9806.98    10248.09    103.60 o
  -1   0   2     4512.26     4398.30     48.21 o
   0   0   2     2458.54     2550.54     30.16 o
   1   0   2       80.10       79.60      2.73 o
   2   0   2     1883.82     1630.76     18.48 o
   3   0   2     4294.50     4201.09     41.91 o
   4   0   2       83.62       54.72      4.00 o
   5   0   2     4060.90     4223.34     46.61 o
   6   0   2      384.14      331.35      7.80 o
   7   0   2      884.45      880.70     13.93 o
   8   0   2       84.82       93.39      8.46 o
   9   0   2      644.87      636.84     19.16 o
  10   0   2       52.46       65.07     19.07 o
  11   0   2       22.21       40.39     17.95 o
  12   0   2       46.84       62.83     21.88 o
 -13   1   2       15.63       14.90     25.24 o
 -12   1   2      342.05      372.12     29.15 o
 -11   1   2      263.10      307.97     40.11 o
 -10   1   2      127.40      147.28     30.85 o
  -9   1   2      998.82     1012.40     23.96 o
  -8   1   2      615.86      598.19     12.09 o
  -7   1   2      408.62      391.25      8.29 o
  -6   1   2       57.60       61.38      3.74 o
  -5   1   2       59.86       86.69      4.11 o
  -4   1   2      700.30      588.35     11.04 o
  -3   1   2     7474.36     7694.44     79.07 o
  -2   1   2     3061.39     3066.73     32.55 o
  -1   1   2    20445.70    20039.20    190.47 o
   0   1   2     7251.12     7108.44     88.78 o
   1   1   2      452.69      450.15      7.69 o
   2   1   2     1492.87     1482.61     18.50 o
   3   1   2    10914.92    10790.31    110.74 o
   4   1   2     4035.58     4244.25     43.01 o
   5   1   2      767.18      832.22     12.12 o
   6   1   2      538.68      538.40     10.06 o
   7   1   2      419.69      386.71     11.53 o
   8   1   2      140.61      149.47      8.67 o
   9   1   2        1.77       10.66      6.84 o
  10   1   2      283.77      287.93     21.80 o
  11   1   2       10.20       13.46     16.27 o
  12   1   2        0.00       -1.12     17.95 o
 -13   2   2      417.33      391.52     31.61 o
 -12   2   2       15.83       13.32     14.61 o
 -11   2   2       17.00       14.99     13.74 o
 -10   2   2        5.06        1.09     11.26 o
  -9   2   2     3634.29     3486.45     51.15 o
  -8   2   2      524.31      493.72     12.08 o
  -7   2   2      453.09      419.81     13.21 o
  -6   2   2     1341.91     1536.09     24.46 o
  -5   2   2     4390.93     4183.87     49.75 o
  -4   2   2     1215.47     1432.38     16.50 o
  -3   2   2      489.43      583.59      7.18 o
  -2   2   2     2005.66     1897.96     20.51 o
  -1   2   2     1322.83     1360.89     16.77 o
   0   2   2     1494.25     1419.39     25.00 o
   1   2   2       26.00       12.35      2.23 o
   2   2   2      261.47      339.39      8.10 o
   3   2   2     6867.40     6702.49    165.03 o
   4   2   2      922.40      909.88     14.07 o
   5   2   2        7.67       14.50      3.22 o
   6   2   2      744.57      800.58     14.45 o
   7   2   2       21.92       16.59      7.37 o
   8   2   2        0.24        1.84      6.44 o
   9   2   2      221.87      236.26     19.03 o
  10   2   2        7.59        0.22      8.36 o
  11   2   2      229.38      252.98     22.04 o
  12   2   2        2.02      -15.15     18.51 o
 -13   3   2      270.74      290.27     28.13 o
 -12   3   2      630.13      636.18     44.88 o
 -11   3   2      176.83      164.03     20.42 o
 -10   3   2        6.05       -9.89      9.89 o
  -9   3   2       61.60       77.32     13.39 o
  -8   3   2      124.44      124.49      9.28 o
  -7   3   2      131.16      127.74     12.39 o
  -6   3   2      180.56      157.58      5.66 o
  -5   3   2      188.43      172.18      9.10 o
  -4   3   2      375.95      525.65      6.68 o
  -3   3   2     1466.26     1543.47     24.50 o
  -2   3   2      142.61      141.20      3.68 o
  -1   3   2      901.35      838.12     13.50 o
   0   3   2     5047.61     4827.90     67.31 o
   1   3   2       39.82       39.91      6.23 o
   2   3   2      603.31      597.03     11.57 o
   3   3   2     2435.72     2535.14     38.08 o
   4   3   2      410.08      400.23      9.23 o
   5   3   2        5.99        5.13      3.35 o
   6   3   2     1594.05     1630.77     36.17 o
   7   3   2     2454.60     2456.10     44.45 o
   8   3   2      258.30      261.99     15.33 o
   9   3   2        3.75       -0.95      7.81 o
  10   3   2       41.91       59.24     12.90 o
  11   3   2       14.62       22.89     12.53 o
 -13   4   2       44.34       19.75     17.25 o
 -12   4   2      821.06      794.68     39.57 o
 -11   4   2      458.93      436.73     30.53 o
 -10   4   2        3.76       -0.36      6.48 o
  -9   4   2      631.74      642.17     22.95 o
  -8   4   2      763.44      739.28     19.12 o
  -7   4   2     1709.08     1684.36     24.33 o
  -6   4   2        1.82        5.22      2.00 o
  -5   4   2     1996.39     1776.89     21.05 o
  -4   4   2      358.81      367.09      7.96 o
  -3   4   2       13.76        9.12      2.00 o
  -2   4   2        6.83        3.75      2.26 o
  -1   4   2     2168.88     2142.71     29.66 o
   0   4   2     6312.18     6774.34    109.63 o
   1   4   2        4.10        8.07      2.29 o
   2   4   2     3839.44     3920.26     55.26 o
   3   4   2      675.86      698.78     14.01 o
   4   4   2      628.41      616.75     22.01 o
   5   4   2      794.54      798.13     17.94 o
   6   4   2     1688.12     1662.51     36.27 o
   7   4   2     1532.98     1540.84     54.62 o
   8   4   2       47.21       44.59     11.78 o
   9   4   2      906.93      883.94     34.17 o
  10   4   2       39.91       55.64     13.33 o
  11   4   2        7.21       16.68     14.58 o
 -13   5   2      199.79      210.21     26.03 o
 -12   5   2      285.39      263.22     26.57 o
 -11   5   2       58.41       72.07     21.60 o
 -10   5   2        3.70       -5.40      7.81 o
  -9   5   2      289.88      306.82     14.71 o
  -8   5   2      668.05      643.35     18.48 o
  -7   5   2      832.04      824.77     17.94 o
  -6   5   2     1759.61     1724.55     25.60 o
  -5   5   2     2127.26     2070.81     30.90 o
  -4   5   2     1483.04     1436.52     18.72 o
  -3   5   2      207.43      185.70      4.93 o
  -2   5   2      285.70      244.00     11.63 o
  -1   5   2      149.03      118.12      5.20 o
   0   5   2      210.72      192.41     10.04 o
   1   5   2      813.29      830.85     43.96 o
   2   5   2      733.07      693.85     13.69 o
   3   5   2      656.59      683.73     15.98 o
   4   5   2      456.10      478.77     14.16 o
   5   5   2     1423.40     1381.48     38.42 o
   6   5   2     3638.72     3697.03     83.29 o
   7   5   2      502.05      482.31     22.35 o
   8   5   2       79.16       63.73     11.46 o
   9   5   2      214.28      165.02     22.16 o
  10   5   2      235.56      242.78     22.09 o
  11   5   2       82.38       91.99     24.68 o
 -13   6   2      316.26      303.60     30.07 o
 -12   6   2      135.00      121.61     24.12 o
 -11   6   2       44.14       39.45     11.29 o
 -10   6   2      191.53      189.89     15.74 o
  -9   6   2     1291.56     1270.69     29.00 o
  -8   6   2     2365.75     2352.36     43.15 o
  -7   6   2        8.45        5.80      4.69 o
  -6   6   2        4.74        3.43      4.11 o
  -5   6   2     1180.70     1200.47     18.79 o
  -4   6   2      530.70      522.97     10.28 o
  -3   6   2     1582.22     1709.45     21.78 o
  -2   6   2       80.89      115.01      5.76 o
  -1   6   2     1042.39      934.39     16.18 o
   0   6   2      921.35     1114.66     18.43 o
   1   6   2      754.28      755.81     22.83 o
   2   6   2      788.54      834.19     19.72 o
   3   6   2        4.43       -0.62      5.34 o
   4   6   2       58.89       65.64     13.18 o
   5   6   2      194.78      199.34     15.09 o
   6   6   2     1031.95     1065.67     33.94 o
   7   6   2     1747.28     1692.92     64.51 o
   8   6   2       83.45       68.43     16.27 o
   9   6   2       91.58       95.36     19.07 o
  10   6   2      219.65      234.47     28.61 o
 -12   7   2      614.74      620.42     37.26 o
 -11   7   2        7.26       17.30      9.90 o
 -10   7   2      235.94      234.82     17.48 o
  -9   7   2     2226.07     2170.80     50.47 o
  -8   7   2      191.58      146.61     10.77 o
  -7   7   2       63.25       56.50      7.26 o
  -6   7   2      800.32      724.62     16.51 o
  -5   7   2     1074.32     1043.96     17.39 o
  -4   7   2      640.47      638.96     12.51 o
  -3   7   2       86.80       86.52     10.48 o
  -2   7   2      746.45      721.11     14.53 o
  -1   7   2     1224.51     1155.83     19.61 o
   0   7   2      140.73      165.69      6.64 o
   1   7   2        5.76        5.38      6.17 o
   2   7   2      580.25      583.42     25.24 o
   3   7   2     1083.93     1107.29     32.62 o
   4   7   2       27.43       20.44      7.42 o
   5   7   2       42.07       52.22     14.30 o
   6   7   2        5.73       -7.16      7.85 o
   7   7   2       23.71       12.34     11.22 o
   8   7   2       16.79       46.00     15.15 o
   9   7   2      165.24      146.41     22.44 o
 -12   8   2      158.47      139.01     23.00 o
 -11   8   2      152.19      139.16     15.27 o
 -10   8   2      198.20      185.59     17.04 o
  -9   8   2       35.14       33.33      9.50 o
  -8   8   2       40.36       28.15      8.00 o
  -7   8   2      418.58      383.43     14.47 o
  -6   8   2       37.95       30.33      5.88 o
  -5   8   2     2836.85     2739.78     45.76 o
  -4   8   2      213.33      273.78      9.62 o
  -3   8   2      309.64      297.16     18.58 o
  -2   8   2     2482.02     2483.44     42.64 o
  -1   8   2     1483.22     1413.17     27.27 o
   0   8   2       96.75      103.91      9.23 o
   1   8   2      389.21      413.09     17.50 o
   2   8   2      582.55      614.24     31.69 o
   3   8   2     1378.16     1283.90     36.52 o
   4   8   2      509.46      468.99     21.48 o
   5   8   2        9.81        4.49     13.18 o
   6   8   2      147.42      146.41     18.51 o
   7   8   2       17.10       25.80     12.34 o
   8   8   2      294.87      296.74     28.61 o
 -11   9   2       23.45       32.96     11.56 o
 -10   9   2        5.74       -3.66      9.19 o
  -9   9   2       38.49       43.94     13.18 o
  -8   9   2       30.19       23.51      9.00 o
  -7   9   2      247.67      225.36     15.33 o
  -6   9   2        3.63        5.17      5.35 o
  -5   9   2      108.01      113.10      9.23 o
  -4   9   2      551.19      554.77     13.28 o
  -3   9   2       92.57      102.01      8.22 o
  -2   9   2      289.88      292.48     18.85 o
  -1   9   2     1371.46     1320.39     26.80 o
   0   9   2     2574.95     2408.76     49.19 o
   1   9   2      945.57      821.66     23.41 o
   2   9   2      240.32      263.27     15.37 o
   3   9   2      246.28      223.63     23.00 o
   4   9   2        4.57       15.32      8.08 o
   5   9   2       47.25       27.54      9.74 o
   6   9   2        3.12       -2.24     10.10 o
   7   9   2      116.11      100.97     17.39 o
   8   9   2       20.25       52.17     15.71 o
 -11  10   2       74.98       78.69     14.17 o
 -10  10   2       42.73       32.22     15.26 o
  -9  10   2      184.61      226.45     34.73 o
  -8  10   2        2.23       -7.28      7.28 o
  -7  10   2        0.07       -6.70      6.70 o
  -6  10   2      188.47      205.28     16.52 o
  -5  10   2       11.36       21.08      7.10 o
  -4  10   2     1355.13     1332.50     29.33 o
  -3  10   2       11.36       10.73      5.40 o
  -2  10   2      211.24      226.02     11.22 o
  -1  10   2      477.52      466.21     17.39 o
   0  10   2      154.26      139.72     12.04 o
   1  10   2        5.72        4.63      5.99 o
   2  10   2     2954.88     2773.06     83.30 o
   3  10   2      890.74      857.70     30.38 o
   4  10   2        0.10       -6.28      7.66 o
   5  10   2      181.00      210.91     21.32 o
   6  10   2      276.55      258.59     25.24 o
 -10  11   2       87.15       89.37     23.71 o
  -9  11   2      349.43      368.21     24.38 o
  -8  11   2       20.34       27.03      9.84 o
  -7  11   2      224.55      227.90     16.42 o
  -6  11   2      385.37      400.96     17.51 o
  -5  11   2      988.52      972.43     32.30 o
  -4  11   2      237.07      263.75     13.95 o
  -3  11   2        3.04        3.75      5.54 o
  -2  11   2      289.75      317.09     16.05 o
  -1  11   2       33.29       27.33      7.08 o
   0  11   2      229.60      235.63     13.60 o
   1  11   2       66.10       69.93      9.49 o
   2  11   2      728.00      760.13     24.76 o
   3  11   2      490.59      510.87     41.51 o
   4  11   2       15.90       21.89     10.43 o
   5  11   2      741.73      748.86     38.14 o
  -9  12   2      139.82      145.24     15.93 o
  -8  12   2      165.58      168.87     22.84 o
  -7  12   2       19.41        6.31      7.73 o
  -6  12   2      117.77      129.47     12.06 o
  -5  12   2       34.60       42.43     18.14 o
  -4  12   2        0.94       -0.39      6.92 o
  -3  12   2        6.12        2.88      7.28 o
  -2  12   2      568.54      604.45     33.00 o
  -1  12   2       54.81       70.25      9.54 o
   0  12   2        0.90       -8.33      9.94 o
   1  12   2      114.59      128.50     20.11 o
   2  12   2      938.20     1000.61     29.81 o
   3  12   2      234.17      200.41     20.46 o
   4  12   2        9.44        2.24     10.10 o
  -7  13   2      134.68      162.43     13.74 o
  -6  13   2        2.68        1.58      7.89 o
  -5  13   2       74.49       62.79     15.21 o
  -4  13   2       33.45       32.89     10.79 o
  -3  13   2       40.57       35.40      9.11 o
  -2  13   2      839.56      850.92     35.17 o
  -1  13   2      270.15      279.34     17.14 o
   0  13   2      234.12      251.21     16.28 o
   1  13   2      150.39      167.71     13.99 o
   2  13   2     1233.55     1274.31     35.57 o
   0 -15   3       12.57       15.15     13.09 o
   1 -15   3      346.37      355.27     23.23 o
   2 -15   3      270.66      287.90     12.63 o
   3 -15   3      103.13      113.86     10.26 o
   4 -15   3      134.21      117.72     12.81 o
  -3 -14   3       25.76       42.63     21.32 o
  -2 -14   3      264.57      272.06     35.90 o
  -1 -14   3      305.24      294.94     25.17 o
   0 -14   3        5.40        1.35      9.60 o
   1 -14   3      122.85      105.81     18.20 o
   2 -14   3      590.92      638.23     16.58 o
   3 -14   3      359.62      350.92     14.47 o
   4 -14   3       49.07       62.38      9.15 o
   5 -14   3      237.26      230.48     13.76 o
   6 -14   3       29.92       38.77      9.64 o
   7 -14   3       32.96       18.62      9.76 o
  -5 -13   3       66.21       61.14     11.22 o
  -4 -13   3       18.47       20.19      7.85 o
  -3 -13   3       32.90       40.95      7.29 o
  -2 -13   3      349.31      373.50     26.58 o
  -1 -13   3      187.13      213.15     20.61 o
   0 -13   3       18.10       24.78      9.38 o
   1 -13   3       77.91       71.37      9.68 o
   2 -13   3     1612.23     1586.98     28.81 o
   3 -13   3        4.15        8.24      5.37 o
   4 -13   3      242.59      237.44     12.79 o
   5 -13   3     1557.01     1553.74     33.51 o
   6 -13   3      256.48      250.70     15.14 o
   7 -13   3       94.58       96.64     11.87 o
   8 -13   3        1.72       -6.43      8.79 o
  -6 -12   3        7.17       21.88     10.10 o
  -5 -12   3      296.86      354.51     20.75 o
  -4 -12   3        6.45       12.90      6.73 o
  -3 -12   3       82.11       93.68      9.54 o
  -2 -12   3      616.20      632.18     40.39 o
  -1 -12   3      861.28      844.28     27.29 o
   0 -12   3      110.71      127.83     10.95 o
   1 -12   3     1173.34     1149.98     23.83 o
   2 -12   3      788.24      755.95     18.81 o
   3 -12   3      785.09      858.68     19.18 o
   4 -12   3      703.68      729.04     19.81 o
   5 -12   3      333.24      323.72     19.92 o
   6 -12   3      323.00      334.69     15.23 o
   7 -12   3       96.91       90.61     10.08 o
   8 -12   3      110.04      104.91     13.22 o
   9 -12   3      236.26      260.57     18.62 o
  -8 -11   3       92.22       74.61     15.15 o
  -7 -11   3       87.23      127.33     16.83 o
  -6 -11   3      299.12      280.47     20.19 o
  -5 -11   3        5.26        5.61      7.29 o
  -4 -11   3      232.51      191.84     13.46 o
  -3 -11   3      116.38      114.85     11.50 o
  -2 -11   3        4.56        5.03      4.70 o
  -1 -11   3      401.38      425.61     21.05 o
   0 -11   3      303.37      329.69     16.92 o
   1 -11   3     1317.48     1341.75     21.89 o
   2 -11   3     1343.40     1290.90     26.00 o
   3 -11   3       32.20       29.03      5.21 o
   4 -11   3      696.71      674.76     25.44 o
   5 -11   3     1054.04     1001.68     19.94 o
   6 -11   3      764.63      718.97     20.59 o
   7 -11   3       54.05       55.89      8.58 o
   8 -11   3      127.88      136.54     11.86 o
   9 -11   3      277.82      260.25     23.72 o
  10 -11   3        1.39       -8.58      8.58 o
  -9 -10   3      107.49      107.14     18.51 o
  -8 -10   3        3.95        7.85     10.66 o
  -7 -10   3       75.47       85.82     14.58 o
  -6 -10   3     1164.10     1167.32     44.88 o
  -5 -10   3      226.84      270.93     17.95 o
  -4 -10   3       17.64       12.34      6.17 o
  -3 -10   3      918.14      845.06     72.08 o
  -2 -10   3      576.84      692.66     13.81 o
  -1 -10   3     2412.49     2404.06     49.81 o
   0 -10   3      702.80      700.59     21.90 o
   1 -10   3     1494.31     1503.59     23.44 o
   2 -10   3      332.31      333.47     10.86 o
   3 -10   3      197.16      192.04     13.28 o
   4 -10   3      866.93      867.13     18.79 o
   5 -10   3     1147.30     1178.46     19.64 o
   6 -10   3      276.74      266.25     11.05 o
   7 -10   3       53.19       49.34      7.74 o
   8 -10   3     1053.16     1001.42     31.90 o
   9 -10   3       26.13       32.12      8.56 o
  10 -10   3      286.25      288.49     16.89 o
  11 -10   3      118.54      107.36     14.31 o
  -9  -9   3      329.69      293.37     27.49 o
  -8  -9   3      118.77      147.53     19.07 o
  -7  -9   3      218.06      214.84     20.75 o
  -6  -9   3      332.48      352.27     21.88 o
  -5  -9   3     1185.10     1071.40     39.27 o
  -4  -9   3        3.50        4.85      4.44 o
  -3  -9   3      685.83      686.96     13.05 o
  -2  -9   3     1020.92     1021.47     32.25 o
  -1  -9   3        7.22       10.11      6.93 o
   0  -9   3      623.68      597.23     19.09 o
   1  -9   3     3230.82     3247.52     43.85 o
   2  -9   3       12.67       15.31      3.83 o
   3  -9   3       41.88       41.22      5.40 o
   4  -9   3      505.87      537.35     11.20 o
   5  -9   3     1280.07     1336.63     34.12 o
   6  -9   3      480.71      479.77     13.38 o
   7  -9   3      909.77      877.67     30.77 o
   8  -9   3       53.28       53.99     10.65 o
   9  -9   3      554.33      562.55     19.67 o
  10  -9   3      140.83      173.78     16.03 o
  11  -9   3      121.41      114.78     14.03 o
 -10  -8   3      257.07      307.38     23.64 o
  -9  -8   3        2.94        4.48     11.78 o
  -8  -8   3       22.08       11.22     10.66 o
  -7  -8   3      917.34      923.31     39.83 o
  -6  -8   3     5274.14     4967.69    142.48 o
  -5  -8   3      241.77      224.16     31.41 o
  -4  -8   3       26.66       50.83      5.70 o
  -3  -8   3      577.44      567.12     11.16 o
  -2  -8   3     1604.86     1648.54     23.77 o
  -1  -8   3      584.67      597.96     21.59 o
   0  -8   3      199.74      192.47     11.00 o
   1  -8   3     2637.05     2551.74     35.04 o
   2  -8   3        5.65       38.73      4.04 o
   3  -8   3      180.01      161.96      6.66 o
   4  -8   3      499.79      479.46     10.47 o
   5  -8   3      383.30      386.14      9.46 o
   6  -8   3      170.77      140.20      8.02 o
   7  -8   3      307.32      291.66     10.81 o
   8  -8   3       19.42       29.68      6.36 o
   9  -8   3       43.53       56.21      7.95 o
  10  -8   3        6.31        5.54      7.93 o
  11  -8   3      343.25      366.93     18.86 o
  12  -8   3      156.22      175.46     22.91 o
 -11  -7   3      290.03      304.56     24.90 o
 -10  -7   3       32.10       40.46     12.40 o
  -9  -7   3        3.89        6.01      8.72 o
  -8  -7   3        5.62        4.37      7.85 o
  -7  -7   3       32.55       42.09      8.91 o
  -6  -7   3       13.97       11.38      4.45 o
  -5  -7   3      100.40      104.29      8.14 o
  -4  -7   3      120.27      141.15      6.16 o
  -3  -7   3     3901.20     3918.35     50.90 o
  -2  -7   3      598.99      612.71     10.67 o
  -1  -7   3      391.78      374.93     30.29 o
   0  -7   3      637.08      594.85     20.61 o
   1  -7   3      818.35      792.58     13.14 o
   2  -7   3      449.50      384.20      8.70 o
   3  -7   3      104.21       99.57      5.33 o
   4  -7   3      111.68      153.78      3.83 o
   5  -7   3      798.61      737.99     11.60 o
   6  -7   3      948.37      961.73     17.78 o
   7  -7   3      267.24      261.82     15.14 o
   8  -7   3       59.63       50.93      6.12 o
   9  -7   3      564.12      643.11     18.26 o
  10  -7   3      650.99      642.13     21.86 o
  11  -7   3      117.92      122.71     12.43 o
  12  -7   3       38.33       53.39     13.27 o
 -11  -6   3      108.97       82.87     15.57 o
 -10  -6   3      321.96      314.67     23.15 o
  -9  -6   3        9.16       22.60      9.01 o
  -8  -6   3       30.28       24.46     15.15 o
  -7  -6   3       58.88       36.87      7.01 o
  -6  -6   3      840.96      832.68     17.81 o
  -5  -6   3       20.07       19.80      4.10 o
  -4  -6   3      190.40      212.12      5.60 o
  -3  -6   3      395.86      375.91      8.08 o
  -2  -6   3     1962.40     1907.27     28.52 o
  -1  -6   3      387.02      454.69     29.17 o
   0  -6   3      477.26      511.58     26.36 o
   1  -6   3     4377.29     4300.73     61.01 o
   2  -6   3     1433.88     1476.88     22.23 o
   3  -6   3     3457.57     3758.80     42.06 o
   4  -6   3       94.11       75.48      2.94 o
   5  -6   3      186.41      172.19      6.38 o
   6  -6   3      143.18      169.86      7.69 o
   7  -6   3       87.98       96.34      6.66 o
   8  -6   3        8.58        3.47      4.46 o
   9  -6   3      749.36      780.66     17.60 o
  10  -6   3      921.35      915.30     22.26 o
  11  -6   3      327.06      342.64     21.38 o
  12  -6   3      405.96      434.73     25.21 o
 -12  -5   3      100.41      109.49     17.49 o
 -11  -5   3        1.72        6.61      9.82 o
 -10  -5   3       93.73       86.12     16.83 o
  -9  -5   3       39.12       34.66      9.82 o
  -8  -5   3       42.97       42.87      9.60 o
  -7  -5   3      106.13      104.11      9.51 o
  -6  -5   3      118.78      139.17      7.59 o
  -5  -5   3       66.14       56.41      4.29 o
  -4  -5   3      365.65      339.40      6.66 o
  -3  -5   3     3762.91     3678.43     52.93 o
  -2  -5   3     2774.99     2794.32     52.95 o
  -1  -5   3     1169.68     1206.39     26.52 o
   0  -5   3      618.64      543.38     10.47 o
   1  -5   3    14358.93    14897.78    182.33 o
   2  -5   3     3361.12     3265.72     43.25 o
   3  -5   3     2394.39     2509.35     24.30 o
   4  -5   3       80.67       77.76      4.80 o
   5  -5   3      722.68      681.86     12.75 o
   6  -5   3     1114.54     1120.69     17.18 o
   7  -5   3     1823.00     1817.25     24.34 o
   8  -5   3      816.33      822.64     18.01 o
   9  -5   3      574.23      563.77     21.76 o
  10  -5   3      369.48      413.68     17.36 o
  11  -5   3      776.12      765.99     27.85 o
  12  -5   3        3.45       -9.62      9.62 o
 -12  -4   3      150.10      140.79     18.44 o
 -11  -4   3      149.22      156.66     21.60 o
 -10  -4   3       51.93       55.44      9.67 o
  -9  -4   3       17.60       14.49      7.03 o
  -8  -4   3      824.89      763.73     38.01 o
  -7  -4   3      380.09      368.95     12.55 o
  -6  -4   3     3052.46     2992.34     49.67 o
  -5  -4   3     1703.58     1914.45     20.04 o
  -4  -4   3      376.71      525.96     10.29 o
  -3  -4   3     7221.11     7053.99    103.72 o
  -2  -4   3      228.68      390.95     16.39 o
  -1  -4   3     3009.24     3078.72     49.37 o
   0  -4   3       40.39       60.53      2.80 o
   1  -4   3     6275.63     6519.47     81.37 o
   2  -4   3      813.60      747.00     10.95 o
   3  -4   3     1128.17     1102.75     12.18 o
   4  -4   3     3903.96     3934.22     40.43 o
   5  -4   3     1389.11     1388.71     15.70 o
   6  -4   3      398.40      435.29      7.66 o
   7  -4   3      269.50      353.88     11.97 o
   8  -4   3     2359.90     2385.28     44.63 o
   9  -4   3      174.71      185.45      9.28 o
  10  -4   3       56.77       59.02     10.75 o
  11  -4   3      306.77      383.84     21.88 o
  12  -4   3       27.02       16.44     14.28 o
 -13  -3   3      768.52      774.66     56.09 o
 -12  -3   3       55.56       44.63     13.61 o
 -11  -3   3        1.74        3.80      8.28 o
 -10  -3   3      274.70      276.08     17.22 o
  -9  -3   3        3.03       -2.11      6.27 o
  -8  -3   3      581.67      568.81     16.12 o
  -7  -3   3     1337.36     1291.13     22.79 o
  -6  -3   3     1155.21     1196.95     17.70 o
  -5  -3   3     4002.37     4060.11     44.30 o
  -4  -3   3       93.24      142.70      4.17 o
  -3  -3   3     5112.78     4911.55     84.87 o
  -2  -3   3        5.29        7.08      2.19 o
  -1  -3   3       12.23        4.75      1.68 o
   0  -3   3     1188.89     1350.08     20.60 o
   1  -3   3    39079.52    39631.34    556.58 o
   2  -3   3       87.39      130.97      2.92 o
   3  -3   3      372.91      343.07      4.64 o
   4  -3   3     4825.04     4829.75     41.44 o
   5  -3   3     2901.21     2867.92     29.43 o
   6  -3   3       53.13       28.10      3.18 o
   7  -3   3       15.04       13.89      3.82 o
   8  -3   3      371.99      440.76     10.76 o
   9  -3   3     1114.08     1122.96     39.79 o
  10  -3   3      255.98      270.71     17.69 o
  11  -3   3      120.29      168.93     22.23 o
  12  -3   3      126.04      113.87     25.80 o
 -13  -2   3      390.39      389.29     43.75 o
 -12  -2   3       23.49       30.22     10.61 o
 -11  -2   3      527.12      473.01     27.87 o
 -10  -2   3     1116.20     1154.43     32.59 o
  -9  -2   3     2572.11     2502.68     67.37 o
  -8  -2   3      328.70      347.96     18.14 o
  -7  -2   3     1136.97     1044.78     19.27 o
  -6  -2   3      625.04      551.70      8.97 o
  -5  -2   3       12.84       31.04      4.54 o
  -4  -2   3     3465.00     3447.80     37.50 o
  -3  -2   3       47.90       92.03      3.27 o
  -2  -2   3     1571.57     1428.13     28.46 o
  -1  -2   3       29.17       31.15      2.34 o
   0  -2   3     9269.35     9628.02    121.37 o
   1  -2   3    53584.34    53580.66    403.31 o
   2  -2   3     8609.85     9434.84     85.91 o
   3  -2   3       48.44       30.65      2.08 o
   4  -2   3      317.48      277.48      5.34 o
   5  -2   3     1462.77     1419.19     26.86 o
   6  -2   3        9.53        8.53      2.72 o
   7  -2   3      303.30      308.97      8.36 o
   8  -2   3      372.48      383.28     11.17 o
   9  -2   3       83.59       86.73     10.56 o
  10  -2   3      172.04      162.21     20.60 o
  11  -2   3      131.12      132.74     16.85 o
  12  -2   3      435.54      404.44     42.07 o
 -13  -1   3        2.62      -13.47     13.47 o
 -12  -1   3      259.63      256.60     24.77 o
 -11  -1   3      906.00      939.26     48.58 o
 -10  -1   3      454.85      543.19     21.97 o
  -9  -1   3     2442.58     2397.12     61.40 o
  -8  -1   3      600.80      565.50     14.87 o
  -7  -1   3     1230.74     1170.93     18.90 o
  -6  -1   3      408.57      340.51      6.08 o
  -5  -1   3      411.53      430.18      6.76 o
  -4  -1   3      509.63      452.71      6.58 o
  -3  -1   3    11865.49    11310.21     95.41 o
  -2  -1   3    18146.46    18364.21    160.11 o
  -1  -1   3      329.64      351.34      4.09 o
   0  -1   3     2591.66     2621.55     24.55 o
   1  -1   3     1108.20     1070.05      9.92 o
   2  -1   3        8.37       10.16      1.69 o
   3  -1   3      973.15      934.96     15.82 o
   4  -1   3      144.22       91.41      4.02 o
   5  -1   3     1864.65     1786.88     22.40 o
   6  -1   3      580.98      730.02     13.72 o
   7  -1   3       10.21        8.82      3.70 o
   8  -1   3      439.56      445.50     15.58 o
   9  -1   3      255.87      240.55     15.64 o
  10  -1   3       51.83       73.62     18.79 o
  11  -1   3       31.36       30.29     17.95 o
  12  -1   3       38.72       74.61     23.56 o
 -13   0   3       51.67       76.02     18.87 o
 -12   0   3      248.86      259.30     35.62 o
 -11   0   3      325.47      338.29     29.73 o
 -10   0   3       74.18       67.95     14.66 o
  -9   0   3     2290.97     2248.24     56.59 o
  -8   0   3      720.20      639.24     14.89 o
  -7   0   3      265.94      273.21      6.64 o
  -6   0   3      957.31      891.39     11.83 o
  -5   0   3     2786.01     2908.10     29.04 o
  -4   0   3     1140.55     1072.91     13.15 o
  -3   0   3     2450.80     2480.00     22.97 o
  -2   0   3    12109.48    11821.07    111.18 o
  -1   0   3     4882.46     4818.84     45.90 o
   0   0   3       28.57       16.82      1.46 o
   1   0   3     1147.34      960.12     11.67 o
   2   0   3       12.03       12.59      2.10 o
   3   0   3     1292.04     1299.92     15.07 o
   4   0   3     1506.06     1315.62     16.59 o
   5   0   3     1331.72     1251.66     17.06 o
   6   0   3      113.54      122.38      7.68 o
   7   0   3      192.28      205.64     10.47 o
   8   0   3      107.31       98.33      8.72 o
   9   0   3      643.40      623.06     22.03 o
  10   0   3      139.91      152.74     16.83 o
  11   0   3      233.57      192.96     30.29 o
  12   0   3      106.96      120.04     26.93 o
 -13   1   3        5.06        9.65     16.03 o
 -12   1   3       38.74       61.83     17.17 o
 -11   1   3        5.15       -4.17     12.67 o
 -10   1   3      227.27      220.53     21.08 o
  -9   1   3      677.92      733.06     36.78 o
  -8   1   3     1716.15     1642.67     25.07 o
  -7   1   3     2204.97     2132.86     23.80 o
  -6   1   3       57.38       61.87      4.28 o
  -5   1   3        0.80       -0.04      2.14 o
  -4   1   3     6208.87     6316.73     66.47 o
  -3   1   3    13855.10    13763.72    123.57 o
  -2   1   3    19267.94    18978.63    158.65 o
  -1   1   3     3322.05     3492.12     33.83 o
   0   1   3      835.32      791.35     10.08 o
   1   1   3      508.16      486.44      8.58 o
   2   1   3       13.20       13.86      2.60 o
   3   1   3        1.11       -0.20      2.53 o
   4   1   3     2939.28     3140.42     35.36 o
   5   1   3       63.42       57.23      3.66 o
   6   1   3      185.96      200.53      7.32 o
   7   1   3      414.36      402.60     13.50 o
   8   1   3      506.79      489.54     18.58 o
   9   1   3      116.72      129.62     13.08 o
  10   1   3       33.93      117.25     15.45 o
  11   1   3      180.67      173.33     29.17 o
  12   1   3      204.56      259.15     35.34 o
 -13   2   3       89.45       82.51     20.80 o
 -12   2   3        5.27       -7.83     13.65 o
 -11   2   3      194.34      166.82     21.15 o
 -10   2   3        9.79       13.25     12.78 o
  -9   2   3        0.51        2.39      4.92 o
  -8   2   3      451.76      450.43     13.00 o
  -7   2   3      221.58      236.34      7.66 o
  -6   2   3      815.77      717.51     12.01 o
  -5   2   3      347.86      395.44      7.97 o
  -4   2   3     5802.00     5971.54     59.00 o
  -3   2   3     2109.47     1916.62     20.27 o
  -2   2   3      173.13      160.69      3.22 o
  -1   2   3      592.77      581.46      8.62 o
   0   2   3      514.38      566.23      8.56 o
   1   2   3      467.22      610.00     15.55 o
   2   2   3       27.41       16.80      3.22 o
   3   2   3     1823.81     1906.86     30.20 o
   4   2   3      463.97      446.81     11.08 o
   5   2   3     1421.34     1398.53     24.05 o
   6   2   3        1.93        2.63      4.62 o
   7   2   3       21.24       16.70      6.48 o
   8   2   3     1225.76     1243.86     51.23 o
   9   2   3       40.49       40.71      8.97 o
  10   2   3      329.63      294.78     32.53 o
  11   2   3       92.65       72.36     22.44 o
 -13   3   3        0.81        9.13     15.23 o
 -12   3   3      547.78      512.24     34.48 o
 -11   3   3        5.78       21.81     14.21 o
 -10   3   3      353.37      408.69     27.96 o
  -9   3   3      164.06      132.16     10.43 o
  -8   3   3     1276.79     1286.64     27.40 o
  -7   3   3      116.29      105.32      6.01 o
  -6   3   3      246.39      235.82      6.18 o
  -5   3   3     2906.59     3178.14     33.03 o
  -4   3   3      210.85      183.94      4.23 o
  -3   3   3     2014.51     1794.39     21.70 o
  -2   3   3      253.63      288.91      6.99 o
  -1   3   3      858.75      882.50     16.94 o
   0   3   3      736.22      676.22     11.92 o
   1   3   3     4476.84     4692.96     67.16 o
   2   3   3      972.05      980.70     17.64 o
   3   3   3        4.16       13.83      4.34 o
   4   3   3     3371.96     3308.80     73.12 o
   5   3   3      479.89      525.20     14.54 o
   6   3   3     1383.04     1314.91     26.36 o
   7   3   3      469.44      442.17     29.55 o
   8   3   3      118.02      127.08     11.64 o
   9   3   3        6.59        4.11      9.16 o
  10   3   3      132.02      107.70     15.81 o
  11   3   3      196.33      222.00     22.34 o
 -13   4   3      215.75      265.70     28.92 o
 -12   4   3        9.78        2.54     15.63 o
 -11   4   3       76.40       82.01     17.40 o
 -10   4   3      302.19      332.34     15.79 o
  -9   4   3      122.40      111.08     12.12 o
  -8   4   3        1.58        1.42      5.37 o
  -7   4   3      755.38      773.20     26.73 o
  -6   4   3       76.10       85.82      4.96 o
  -5   4   3      543.74      559.99     10.22 o
  -4   4   3     2328.25     2375.17     30.37 o
  -3   4   3      831.52      755.00     16.56 o
  -2   4   3     7745.92     8560.74     87.95 o
  -1   4   3     4965.71     5507.96     63.64 o
   0   4   3     4623.65     4656.13     60.78 o
   1   4   3      839.03      809.20     21.31 o
   2   4   3      641.80      647.07     19.52 o
   3   4   3     2592.60     2533.85     45.46 o
   4   4   3     2354.70     2177.49     41.01 o
   5   4   3     1335.67     1339.47     29.33 o
   6   4   3        4.55        9.60      7.86 o
   7   4   3     1901.47     1869.44     52.31 o
   8   4   3      791.82      835.90     59.08 o
   9   4   3       64.37       91.21     23.28 o
  10   4   3        2.94       -4.19     10.22 o
  11   4   3      383.81      379.07     28.41 o
 -13   5   3       45.92       47.26     22.16 o
 -12   5   3       13.43        2.92     14.87 o
 -11   5   3      289.21      277.06     25.56 o
 -10   5   3       36.79       36.53      9.71 o
  -9   5   3      139.69      125.52     10.50 o
  -8   5   3      351.31      340.14     14.47 o
  -7   5   3       62.27       88.09      9.47 o
  -6   5   3     3030.98     2927.11     48.35 o
  -5   5   3      129.16      119.01      6.34 o
  -4   5   3     1755.15     1675.84     25.25 o
  -3   5   3     4235.99     4181.59     53.69 o
  -2   5   3       96.58       79.08      3.89 o
  -1   5   3       63.21       57.46      4.21 o
   0   5   3     3212.01     3251.25     44.26 o
   1   5   3     4161.40     4355.97     63.13 o
   2   5   3      145.73      135.94      6.52 o
   3   5   3      855.94      886.60     20.57 o
   4   5   3      196.31      186.60     13.99 o
   5   5   3       52.22       45.43      9.65 o
   6   5   3     1374.64     1493.53     47.96 o
   7   5   3      689.19      663.81     27.31 o
   8   5   3      649.98      674.25     38.70 o
   9   5   3        4.15       -2.80     12.90 o
  10   5   3      339.16      337.13     34.22 o
 -13   6   3       70.34       70.46     22.72 o
 -12   6   3       14.70       -0.56     15.47 o
 -11   6   3      603.83      571.22     30.10 o
 -10   6   3       80.53       75.81     11.71 o
  -9   6   3       15.36       11.76      6.92 o
  -8   6   3      121.73      110.00      9.57 o
  -7   6   3     1070.96     1047.82     23.77 o
  -6   6   3      615.96      608.84     16.42 o
  -5   6   3        3.56        3.19      3.33 o
  -4   6   3      997.91      996.72     17.26 o
  -3   6   3      292.25      281.27      8.27 o
  -2   6   3        7.29        1.15      1.70 o
  -1   6   3     1600.18     1705.93     26.32 o
   0   6   3      813.45      748.81     14.46 o
   1   6   3      400.81      371.85     19.07 o
   2   6   3      269.61      275.33     14.61 o
   3   6   3     3367.13     3407.42    112.47 o
   4   6   3      130.32      133.55     12.76 o
   5   6   3      445.22      464.42     21.66 o
   6   6   3       50.02       62.23     11.29 o
   7   6   3      781.10      821.40     31.46 o
   8   6   3       13.13       15.71     12.90 o
   9   6   3      183.61      236.16     28.05 o
 -12   7   3      199.04      256.33     44.88 o
 -11   7   3      648.40      636.17     27.47 o
 -10   7   3       26.41       39.42     10.60 o
  -9   7   3       21.79       11.44      9.18 o
  -8   7   3      326.44      316.10     18.05 o
  -7   7   3     3451.72     3424.82     57.38 o
  -6   7   3      347.53      343.93     17.51 o
  -5   7   3       16.75        9.95      5.43 o
  -4   7   3      990.91      972.91     16.30 o
  -3   7   3     2502.68     2556.65     37.29 o
  -2   7   3      610.58      620.33     17.33 o
  -1   7   3      875.53      803.97     21.90 o
   0   7   3      968.85      948.47     24.16 o
   1   7   3     1486.23     1446.84     38.81 o
   2   7   3      688.97      715.12     25.29 o
   3   7   3        3.56        9.82      6.91 o
   4   7   3        4.54        8.00      7.07 o
   5   7   3       21.62       10.04      9.00 o
   6   7   3       12.53       39.54     18.79 o
   7   7   3      446.92      517.75     33.10 o
   8   7   3      186.91      171.09     23.00 o
   9   7   3       74.46       89.19     20.75 o
 -12   8   3        4.76      -12.65     15.08 o
 -11   8   3      544.39      570.24     27.14 o
 -10   8   3       60.66       58.62     11.83 o
  -9   8   3        0.11        0.55      7.87 o
  -8   8   3        4.64       15.28      8.08 o
  -7   8   3     3657.55     3738.37     73.68 o
  -6   8   3      212.77      206.18     11.09 o
  -5   8   3      205.37      221.02      9.93 o
  -4   8   3      127.73      107.33      8.64 o
  -3   8   3       42.67       42.77      4.47 o
  -2   8   3       20.80        6.73      4.47 o
  -1   8   3      572.94      530.64     15.08 o
   0   8   3     1994.87     1980.64     42.35 o
   1   8   3       41.63       42.19      7.29 o
   2   8   3      126.93       92.07     11.10 o
   3   8   3     2399.09     2312.00     58.18 o
   4   8   3       87.60       96.59     12.23 o
   5   8   3      290.89      316.63     19.40 o
   6   8   3        0.44       10.93      9.30 o
   7   8   3      374.59      419.02     30.29 o
   8   8   3        5.52        9.54     14.02 o
 -11   9   3      179.07      176.90     17.58 o
 -10   9   3       83.44       96.73     13.61 o
  -9   9   3        5.89        6.20      8.57 o
  -8   9   3      121.79      146.95     21.81 o
  -7   9   3      446.11      456.81     30.99 o
  -6   9   3      175.51      181.92     12.16 o
  -5   9   3      336.84      296.88     11.59 o
  -4   9   3     1284.37     1248.32     28.74 o
  -3   9   3     1633.17     1585.64     26.53 o
  -2   9   3       47.72       44.14      7.12 o
  -1   9   3      507.04      550.22     21.57 o
   0   9   3      181.97      155.33     11.59 o
   1   9   3      461.21      499.85     37.69 o
   2   9   3        4.38        8.87      7.12 o
   3   9   3      200.85      242.09     17.54 o
   4   9   3      247.11      238.65     17.83 o
   5   9   3       77.31      102.25     14.18 o
   6   9   3       17.13        6.73     11.22 o
   7   9   3       42.35       47.68     16.27 o
 -10  10   3      420.07      424.16     24.67 o
  -9  10   3       60.99       60.00     19.84 o
  -8  10   3       33.43       37.11     11.52 o
  -7  10   3      708.13      697.89     22.19 o
  -6  10   3        9.57        9.38      6.44 o
  -5  10   3        0.92       -1.27      5.89 o
  -4  10   3      101.56      136.34     15.55 o
  -3  10   3      862.59      827.58     21.68 o
  -2  10   3       22.67       18.49      7.94 o
  -1  10   3      315.68      354.55     16.63 o
   0  10   3      901.59      875.49     25.79 o
   1  10   3     1036.62      893.25     28.24 o
   2  10   3        6.86       23.20      8.21 o
   3  10   3      485.13      480.95     23.44 o
   4  10   3      134.38      168.10     16.90 o
   5  10   3       13.33       19.83     10.58 o
   6  10   3       18.50       18.51     12.34 o
  -9  11   3       24.19       29.08      9.70 o
  -8  11   3     1102.03     1103.20     30.41 o
  -7  11   3      840.27      817.71     27.93 o
  -6  11   3       23.71       21.10      7.75 o
  -5  11   3      384.26      369.79     24.78 o
  -4  11   3      611.95      603.21     19.56 o
  -3  11   3      816.12      805.33     35.34 o
  -2  11   3        7.02        7.62      6.56 o
  -1  11   3        7.62       23.15     12.26 o
   0  11   3       24.95       20.14      9.66 o
   1  11   3       23.89       25.31      8.25 o
   2  11   3       20.37       -2.93     12.19 o
   3  11   3      695.69      685.80     25.09 o
   4  11   3        2.64       -8.81      8.81 o
  -8  12   3       16.77       16.58      9.10 o
  -7  12   3       75.57       86.19     11.40 o
  -6  12   3       24.13       37.21     10.85 o
  -5  12   3      163.94      158.02     14.56 o
  -4  12   3      938.80      915.53     29.26 o
  -3  12   3      569.41      558.34     22.12 o
  -2  12   3      194.65      177.15     14.22 o
  -1  12   3        3.36        6.97      7.56 o
   0  12   3      356.92      413.44     19.71 o
   1  12   3       27.63       26.77      8.67 o
   2  12   3       17.16        5.53      8.84 o
   3  12   3      116.21       97.71     12.59 o
  -6  13   3      108.40      114.99     14.10 o
  -5  13   3        3.36        4.76      9.19 o
  -4  13   3      613.71      620.07     36.97 o
  -3  13   3      127.38      136.23     13.86 o
  -2  13   3       15.63       18.78      8.87 o
  -1  13   3      268.44      266.89     19.33 o
   0  13   3      139.77      150.29     14.23 o
  -1 -15   4      444.32      497.55     47.12 o
   0 -15   4      520.01      560.74     32.74 o
   1 -15   4       16.59       25.58     11.12 o
   2 -15   4      432.58      435.65     24.56 o
   3 -15   4      526.77      531.61     24.42 o
   4 -15   4       63.52       83.94     10.26 o
   5 -15   4       47.10       47.44      9.58 o
  -3 -14   4        0.96       -2.80     17.39 o
  -2 -14   4       17.38       23.00     17.95 o
  -1 -14   4      182.65      172.05     19.63 o
   0 -14   4      119.99      123.47     19.68 o
   1 -14   4      100.54      122.26     12.05 o
   2 -14   4        2.00       -2.75      5.27 o
   3 -14   4      333.41      354.50     14.56 o
   4 -14   4       68.58       83.72      9.72 o
   5 -14   4      386.03      384.11     18.94 o
   6 -14   4       14.14       12.23      8.11 o
   7 -14   4      239.39      270.79     18.37 o
  -5 -13   4      267.78      274.86     17.39 o
  -4 -13   4      242.79      216.52     14.02 o
  -2 -13   4      116.04      138.55     24.68 o
  -1 -13   4      382.00      409.64     21.58 o
   0 -13   4       43.26       48.59      8.72 o
   1 -13   4       25.65       27.58     10.42 o
   2 -13   4      522.32      565.93     16.58 o
   3 -13   4      211.29      228.74     10.78 o
   4 -13   4      341.30      346.50     19.07 o
   5 -13   4        1.41       -5.99      5.99 o
   6 -13   4      709.80      722.53     24.88 o
   7 -13   4      631.58      621.02     23.94 o
   8 -13   4       34.54       41.51     10.27 o
  -7 -12   4       54.70       40.39     11.78 o
  -6 -12   4        8.88       34.78     10.10 o
  -5 -12   4      550.36      535.14     24.68 o
  -4 -12   4      770.80      815.61     29.73 o
  -3 -12   4      170.56      173.33     10.66 o
  -2 -12   4       86.04       54.97     16.27 o
  -1 -12   4      521.08      546.55     18.63 o
   0 -12   4      285.08      293.34     20.49 o
   1 -12   4        7.95        6.98      4.23 o
   2 -12   4       21.29       20.40      5.15 o
   3 -12   4     3400.72     3395.56     56.83 o
   4 -12   4      117.87      129.18     10.42 o
   5 -12   4       59.57       83.73     10.12 o
   6 -12   4      483.81      479.82     25.20 o
   7 -12   4      648.61      637.02     23.59 o
   8 -12   4        0.65        2.02      7.78 o
   9 -12   4       58.82       36.30     10.29 o
  -8 -11   4      662.54      629.94     34.22 o
  -7 -11   4      169.58      213.72     20.19 o
  -6 -11   4      188.76      157.06     16.27 o
  -5 -11   4      308.42      301.79     18.51 o
  -4 -11   4      489.18      434.73     19.63 o
  -3 -11   4       35.78       38.14      6.17 o
  -2 -11   4      449.81      453.33     18.35 o
  -1 -11   4        5.94       15.07      5.78 o
   0 -11   4      496.37      518.62     22.81 o
   1 -11   4        3.74        0.05      2.70 o
   2 -11   4      703.52      695.45     17.19 o
   3 -11   4      866.25      889.63     28.75 o
   4 -11   4      292.19      273.46     11.13 o
   5 -11   4        6.45        8.28      3.48 o
   6 -11   4      899.26      906.00     23.44 o
   7 -11   4      469.26      504.53     20.47 o
   8 -11   4        6.94        1.39      7.21 o
   9 -11   4       45.62       52.90     10.43 o
  10 -11   4      660.06      659.85     32.70 o
  -9 -10   4      320.07      303.47     27.49 o
  -8 -10   4      156.92      188.48     21.88 o
  -7 -10   4      634.01      567.11     30.29 o
  -6 -10   4      159.79      159.31     16.27 o
  -5 -10   4     1274.53     1216.68     42.63 o
  -4 -10   4        9.82       12.43      5.34 o
  -3 -10   4      208.16      231.36      8.59 o
  -2 -10   4      276.82      306.47     14.78 o
  -1 -10   4        4.67        1.95      9.82 o
   0 -10   4       29.19      108.99     10.03 o
   1 -10   4       81.58       72.22      4.84 o
   2 -10   4       21.41       22.95      4.20 o
   3 -10   4      383.16      487.70     17.65 o
   4 -10   4       93.23      101.19     10.68 o
   5 -10   4       41.02       39.92      4.01 o
   6 -10   4       12.21       26.47      5.43 o
   7 -10   4      542.95      573.53     25.67 o
   8 -10   4      101.55      115.05     10.59 o
   9 -10   4      415.05      420.60     23.38 o
  10 -10   4      708.54      644.15     25.87 o
  11 -10   4      212.66      250.05     19.07 o
 -10  -9   4       47.76       81.90     19.63 o
  -9  -9   4       36.98       26.93     13.46 o
  -8  -9   4      130.04      131.26     17.95 o
  -7  -9   4      634.14      589.55     30.29 o
  -6  -9   4      180.59      172.77     16.83 o
  -5  -9   4     1118.43     1153.30     37.02 o
  -4  -9   4     1102.55     1127.31     29.90 o
  -3  -9   4      412.77      428.31      9.90 o
  -2  -9   4     1401.21     1364.32     18.22 o
  -1  -9   4     3264.92     3211.55     74.67 o
   0  -9   4     2649.47     2610.34     51.77 o
   1  -9   4       71.87       71.00      3.96 o
   2  -9   4       41.05       44.44      4.79 o
   3  -9   4       12.58       13.24      6.22 o
   4  -9   4      256.57      258.76      8.48 o
   5  -9   4      192.71      208.49      6.94 o
   6  -9   4      189.12      216.50      9.98 o
   7  -9   4      227.07      242.58     13.05 o
   8  -9   4        3.09       -5.79      5.79 o
   9  -9   4      998.99     1031.53     30.52 o
  10  -9   4      988.61     1051.54     32.59 o
  11  -9   4      264.45      262.47     19.09 o
 -10  -8   4      172.96      216.89     20.04 o
  -9  -8   4      170.45      165.18     16.56 o
  -8  -8   4      365.21      387.24     21.17 o
  -7  -8   4       35.74       26.56     11.78 o
  -6  -8   4       49.10       55.36      8.76 o
  -5  -8   4      739.10      823.56     25.34 o
  -4  -8   4      520.91      515.86     14.99 o
  -3  -8   4      105.46      106.81      7.33 o
  -2  -8   4     3162.57     3166.17     46.14 o
  -1  -8   4     4067.50     4026.46     88.90 o
   0  -8   4      735.17      703.23     14.27 o
   1  -8   4       28.40       30.69      2.84 o
   2  -8   4      850.10      832.28     14.90 o
   3  -8   4       53.81       76.86      5.01 o
   4  -8   4      198.91      210.27      5.09 o
   5  -8   4      288.64      305.59      8.51 o
   6  -8   4      510.70      492.73     12.41 o
   7  -8   4      411.24      471.49     21.12 o
   8  -8   4      247.66      247.41     15.37 o
   9  -8   4       85.73       82.34      8.69 o
  10  -8   4      370.95      382.38     18.94 o
  11  -8   4      240.82      285.55     17.12 o
  12  -8   4       28.71       17.96     14.86 o
 -11  -7   4       57.94       45.93     14.02 o
 -10  -7   4        0.22        9.13      9.70 o
  -9  -7   4        4.53       -2.24     12.34 o
  -8  -7   4      722.72      734.39     28.30 o
  -7  -7   4      557.79      549.50     21.76 o
  -6  -7   4      146.48      145.76      7.65 o
  -5  -7   4      292.60      275.72     13.41 o
  -4  -7   4     1783.28     1834.59     24.04 o
  -3  -7   4       31.36       45.98      4.37 o
  -2  -7   4        8.28        7.41      2.26 o
  -1  -7   4     2787.27     2686.89     43.93 o
   0  -7   4       39.58       30.30      2.52 o
   1  -7   4      522.37      501.10     11.58 o
   2  -7   4      841.32      831.65     15.84 o
   3  -7   4      382.52      382.27     15.85 o
   4  -7   4     1012.57     1062.35     12.74 o
   5  -7   4      319.38      327.52     11.06 o
   6  -7   4      931.09      936.59     17.65 o
   7  -7   4      863.78      865.10     22.85 o
   8  -7   4       99.54      118.60      7.94 o
   9  -7   4      863.57      847.44     21.02 o
  10  -7   4       13.49       16.39      6.56 o
  11  -7   4        3.23        0.87      9.90 o
  12  -7   4      245.73      185.50     23.00 o
 -12  -6   4      447.73      403.17     29.46 o
 -11  -6   4       45.38       69.80     14.42 o
 -10  -6   4      239.63      232.03     19.89 o
  -9  -6   4        9.28       24.09      9.30 o
  -8  -6   4      761.62      762.86     41.25 o
  -7  -6   4       98.59      119.91     10.22 o
  -6  -6   4       14.10       17.41      4.69 o
  -5  -6   4      293.02      260.47      9.49 o
  -4  -6   4      162.59      170.84      5.86 o
  -3  -6   4     1458.87     1516.27     28.97 o
  -2  -6   4     3208.02     3316.29     54.45 o
  -1  -6   4     1359.59     1302.43     22.99 o
   0  -6   4      419.64      427.57      9.45 o
   1  -6   4      841.98      904.35     14.63 o
   2  -6   4     2946.63     3000.01     40.73 o
   3  -6   4      338.86      322.12      4.90 o
   4  -6   4        3.85        5.98      2.04 o
   5  -6   4       23.44       22.58      3.63 o
   6  -6   4     1805.77     1842.56     27.58 o
   7  -6   4     2651.85     2618.41     37.16 o
   8  -6   4     1438.69     1443.60     24.77 o
   9  -6   4        4.41       -4.75      4.75 o
  10  -6   4      301.89      316.86     14.47 o
  11  -6   4      730.49      733.51     48.34 o
  12  -6   4      225.09      207.70     18.60 o
 -12  -5   4      144.36      134.56     18.84 o
 -11  -5   4      330.40      351.71     33.94 o
 -10  -5   4      436.62      457.63     24.20 o
  -9  -5   4      895.62      908.32     27.80 o
  -8  -5   4      396.81      379.24     16.92 o
  -7  -5   4      188.63      199.37     12.29 o
  -6  -5   4      777.84      763.42     14.99 o
  -5  -5   4      260.58      241.84      5.56 o
  -4  -5   4     1272.29     1107.08     43.88 o
  -3  -5   4       42.68       58.63      5.10 o
  -2  -5   4     2689.76     2701.98     43.74 o
  -1  -5   4     1126.37     1105.52     20.25 o
   0  -5   4     3393.59     3499.74     50.31 o
   1  -5   4     1842.91     2002.16     27.81 o
   2  -5   4     3463.00     3700.55     40.02 o
   3  -5   4     2355.24     2266.13     22.58 o
   4  -5   4      688.13      680.29      9.95 o
   5  -5   4     1215.60     1185.19     17.39 o
   6  -5   4     1773.39     1675.94     27.78 o
   7  -5   4      237.08      245.28      8.56 o
   8  -5   4        6.93        7.77      4.60 o
   9  -5   4       37.64       74.14      7.53 o
  10  -5   4      359.02      418.50     21.98 o
  11  -5   4      495.47      538.24     28.88 o
  12  -5   4      146.25      190.40     17.86 o
 -12  -4   4      237.15      290.13     30.29 o
 -11  -4   4      203.73      214.42     16.55 o
 -10  -4   4        0.40       -0.07      7.33 o
  -9  -4   4      386.77      416.21     18.16 o
  -8  -4   4     2202.96     2148.22     45.93 o
  -7  -4   4      109.16      116.19      7.06 o
  -6  -4   4      143.70      108.63      4.92 o
  -5  -4   4      373.09      364.67      7.16 o
  -4  -4   4      261.66      219.12      4.85 o
  -3  -4   4       64.40       97.73      6.38 o
  -2  -4   4     1190.82     1213.55     22.83 o
  -1  -4   4      835.36      778.91     13.56 o
   0  -4   4     1411.35     1604.29     24.83 o
   1  -4   4       54.89       57.04      5.87 o
   2  -4   4    14703.35    15014.81    132.58 o
   3  -4   4      570.30      575.62     13.38 o
   4  -4   4       12.85       15.46      1.79 o
   5  -4   4     1013.45      988.29     12.34 o
   6  -4   4     2108.17     2074.77     24.22 o
   7  -4   4     1588.35     1652.59     32.26 o
   8  -4   4      343.42      308.38     18.19 o
   9  -4   4      115.99      143.28      9.38 o
  10  -4   4       36.32       36.91     10.05 o
  11  -4   4      228.58      245.16     18.24 o
  12  -4   4      157.24      156.94     20.42 o
 -13  -3   4       18.28       19.07     21.88 o
 -12  -3   4      425.91      418.86     33.15 o
 -11  -3   4      382.19      386.18     25.59 o
 -10  -3   4       53.47       72.03     10.56 o
  -9  -3   4     1992.24     1904.77     44.78 o
  -8  -3   4      293.95      270.58     15.38 o
  -7  -3   4       53.47       44.98      4.51 o
  -6  -3   4     1592.81     1640.60     25.45 o
  -5  -3   4     1966.04     1847.82     24.70 o
  -4  -3   4     1046.90     1018.53     14.08 o
  -3  -3   4     1559.12     1451.56     17.85 o
  -2  -3   4     2447.64     2339.37     38.67 o
  -1  -3   4     4911.89     4882.63     61.28 o
   0  -3   4     9381.64     9594.26    114.34 o
   1  -3   4      185.83      179.03      3.94 o
   2  -3   4      369.32      333.43      4.38 o
   3  -3   4      293.93      256.94      6.05 o
   4  -3   4        0.78        8.07      3.76 o
   5  -3   4      316.86      279.17      5.99 o
   6  -3   4      767.70      784.91     12.03 o
   7  -3   4      324.06      325.20     10.39 o
   8  -3   4       38.84       41.48      7.01 o
   9  -3   4     1855.02     1854.76     46.34 o
  10  -3   4      309.49      367.43     20.29 o
  11  -3   4      449.26      441.08     28.74 o
  12  -3   4        7.88       -3.37     17.39 o
 -13  -2   4       55.26       32.93     15.97 o
 -12  -2   4      868.29      878.62     30.95 o
 -11  -2   4      287.66      350.57     30.41 o
 -10  -2   4      410.26      440.51     19.64 o
  -9  -2   4     1964.47     1906.96     47.13 o
  -7  -2   4      203.11      184.11      7.46 o
  -6  -2   4      815.14      758.25     13.94 o
  -5  -2   4     6668.58     6819.13     71.91 o
  -4  -2   4      223.86      177.33      4.34 o
  -3  -2   4      655.54      676.60      9.00 o
  -2  -2   4       22.62       57.31      2.16 o
  -1  -2   4     3682.29     3833.21     31.67 o
   0  -2   4    19578.92    20280.87    160.61 o
   1  -2   4    10254.83    10871.24     94.50 o
   2  -2   4     4513.38     4380.97     36.44 o
   3  -2   4      441.97      380.96      6.04 o
   4  -2   4     1866.72     1947.99     20.77 o
   5  -2   4     2205.45     2346.71     28.38 o
   6  -2   4     2994.55     3002.53     35.42 o
   7  -2   4      171.87      157.29      6.75 o
   8  -2   4        1.33       -4.31      4.31 o
   9  -2   4      550.47      560.77     21.59 o
  10  -2   4      994.41     1074.59     64.23 o
  11  -2   4      280.77      304.36     28.33 o
  12  -2   4       28.89       12.90     19.63 o
 -13  -1   4      395.90      426.48     42.63 o
 -12  -1   4      396.81      421.56     30.94 o
 -11  -1   4       30.72       33.42     15.13 o
 -10  -1   4       78.43       73.49     11.36 o
  -9  -1   4     1245.64     1251.26     39.45 o
  -8  -1   4      666.52      710.24     15.01 o
  -7  -1   4      391.13      382.66      7.49 o
  -6  -1   4     2492.53     2399.25     27.86 o
  -5  -1   4     6398.04     6416.80     59.73 o
  -4  -1   4       47.27       33.87      4.88 o
  -3  -1   4     7639.29     7710.95     65.79 o
  -2  -1   4     2727.56     2882.59     24.65 o
  -1  -1   4     1004.71     1072.52     10.19 o
   0  -1   4     7342.02     7745.53     66.02 o
   1  -1   4      347.12      314.91      4.77 o
   2  -1   4      131.03      172.37      4.17 o
   3  -1   4      291.74      418.44      7.66 o
   4  -1   4      505.64      514.43      9.07 o
   5  -1   4        2.82       23.69      7.06 o
   6  -1   4      423.40      411.38      9.15 o
   7  -1   4      413.29      394.55     10.32 o
   8  -1   4       10.34       24.53      6.22 o
   9  -1   4      467.66      495.73     25.38 o
  10  -1   4      264.91      262.84     21.61 o
  11  -1   4       18.14        5.61     16.27 o
  12  -1   4       16.16       38.70     21.32 o
 -13   0   4       82.77       85.49     20.12 o
 -12   0   4       42.61       57.22     16.20 o
 -11   0   4       62.43       47.12     18.51 o
 -10   0   4      163.94      160.42     14.27 o
  -9   0   4       10.32       15.36      7.82 o
  -8   0   4     2372.39     2258.40     31.79 o
  -7   0   4       37.63       67.64      4.03 o
  -6   0   4     1430.45     1429.57     17.85 o
  -5   0   4      857.90      741.56     10.17 o
  -4   0   4      594.31      579.32      7.69 o
  -3   0   4      811.37      739.81      8.56 o
  -2   0   4     1077.15     1041.02     14.88 o
  -1   0   4      136.64      119.80      4.93 o
   0   0   4      235.48      190.65      3.66 o
   1   0   4      557.27      548.23      7.43 o
   2   0   4     4095.28     4249.30     53.56 o
   3   0   4     1442.38     1427.46     17.79 o
   4   0   4      836.19      910.90     11.59 o
   5   0   4     1948.56     2219.58     25.97 o
   6   0   4     1782.33     1718.90     21.23 o
   7   0   4      486.14      421.89     16.84 o
   8   0   4      208.88      188.09     13.14 o
   9   0   4     3415.29     3375.42     67.73 o
  10   0   4        9.47       16.83     10.90 o
  11   0   4       61.80       66.75     22.44 o
  12   0   4       98.20      100.97     26.36 o
 -13   1   4        2.37        4.71     16.13 o
 -12   1   4       92.27       63.83     17.38 o
 -11   1   4        0.50       -2.49     12.40 o
 -10   1   4       23.12       10.71     11.99 o
  -9   1   4       26.17       24.41      8.03 o
  -8   1   4      120.39       98.47      6.10 o
  -7   1   4      690.49      695.88     10.91 o
  -6   1   4     1551.63     1531.24     19.03 o
  -5   1   4     7538.07     7034.95     90.77 o
  -4   1   4     6214.82     6223.89     61.99 o
  -3   1   4      547.50      545.26     10.09 o
  -2   1   4     3863.00     3661.14     34.05 o
  -1   1   4     2120.22     2185.94     21.09 o
   0   1   4     4318.07     4287.77     41.99 o
   1   1   4     1016.19      979.71     13.51 o
   2   1   4      127.34      117.58      4.61 o
   3   1   4     2795.20     2900.50     40.17 o
   4   1   4      858.66      801.39     12.12 o
   5   1   4      558.51      488.42      9.92 o
   6   1   4      193.08      228.21     13.41 o
   7   1   4      140.87      138.29     12.23 o
   8   1   4      175.81      158.19     12.57 o
   9   1   4      784.31      819.14     26.28 o
  10   1   4      184.03      206.43     29.17 o
  11   1   4        5.72       -1.68     15.71 o
 -13   2   4      130.03      108.64     21.20 o
 -12   2   4       80.10       95.76     19.89 o
 -11   2   4      342.34      313.99     26.32 o
 -10   2   4       65.83       35.12     13.81 o
  -9   2   4      485.19      532.88     15.05 o
  -8   2   4     1716.44     1642.72     23.69 o
  -7   2   4      109.34       97.08      5.07 o
  -6   2   4     1517.67     1440.95     19.68 o
  -5   2   4      197.39      277.79     13.45 o
  -4   2   4       89.34       76.43      2.90 o
  -3   2   4     3186.62     3337.52     30.35 o
  -2   2   4     3029.82     2995.73     27.19 o
  -1   2   4     7646.07     7968.32     83.03 o
   0   2   4     2351.54     2532.54     30.95 o
   1   2   4       10.75        1.19      2.64 o
   2   2   4     1079.89     1021.96     18.61 o
   3   2   4     3810.81     4026.21     58.87 o
   4   2   4       18.64       12.93      4.20 o
   5   2   4       86.55       80.58      6.93 o
   6   2   4      528.57      559.90     15.91 o
   7   2   4      203.16      257.57     15.26 o
   8   2   4      132.98      128.22     18.04 o
   9   2   4      253.31      239.08     19.94 o
  10   2   4      181.43      207.53     33.66 o
  11   2   4       72.68       26.36     19.07 o
 -13   3   4      440.23      467.27     35.59 o
 -12   3   4        1.91       27.85     15.88 o
 -11   3   4       11.97       32.38     14.47 o
 -10   3   4      344.44      293.33     24.99 o
  -9   3   4     2326.50     2343.74     43.64 o
  -8   3   4       10.30       13.73      8.79 o
  -7   3   4        1.88        6.09      3.10 o
  -6   3   4      133.47      139.50      5.22 o
  -5   3   4     1383.26     1323.44     16.18 o
  -4   3   4      148.62      175.01      5.62 o
  -3   3   4      426.23      452.14      8.32 o
  -2   3   4     7657.28     7733.88     81.24 o
  -1   3   4     1810.16     1829.62     23.65 o
   0   3   4     1907.24     2070.07     26.21 o
   1   3   4     2557.47     2576.76     45.32 o
   2   3   4     1957.55     1972.90     36.68 o
   3   3   4      671.51      613.28     16.61 o
   4   3   4      552.37      561.61     16.57 o
   5   3   4       77.10       69.06      8.18 o
   6   3   4      943.04      933.28     24.56 o
   7   3   4      505.20      585.09     21.33 o
   8   3   4       58.39       59.24      9.79 o
   9   3   4      351.08      367.28     44.03 o
  10   3   4      105.07      164.35     23.84 o
  11   3   4       62.61       74.04     23.00 o
 -13   4   4      515.07      559.10     38.82 o
 -12   4   4      148.35      130.98     22.16 o
 -11   4   4        0.65        6.10     13.42 o
 -10   4   4      440.43      432.71     23.48 o
  -9   4   4     1431.75     1447.17     37.99 o
  -8   4   4      290.66      321.23     17.65 o
  -7   4   4       10.18        5.32      3.78 o
  -6   4   4      314.72      274.07      8.29 o
  -5   4   4      967.04      866.67     14.83 o
  -4   4   4      389.91      378.27      9.17 o
  -3   4   4      312.29      315.52      7.59 o
  -2   4   4     1953.15     1879.01     25.13 o
  -1   4   4      545.82      541.65      9.84 o
   0   4   4     1812.78     1872.06     22.47 o
   1   4   4      139.69      132.40      6.51 o
   2   4   4     2890.55     2897.57     81.11 o
   3   4   4     2343.49     2310.96     43.46 o
   4   4   4     8252.55     7937.75    163.24 o
   5   4   4     1108.33     1111.83     26.75 o
   6   4   4     1113.45     1125.18     36.33 o
   7   4   4      531.11      548.03     25.74 o
   8   4   4       30.45       27.72     15.15 o
   9   4   4      284.74      338.81     32.53 o
  10   4   4      164.09      172.21     26.36 o
 -13   5   4      223.94      219.07     27.12 o
 -12   5   4       71.40       83.22     30.57 o
 -11   5   4       38.01       44.03     16.66 o
 -10   5   4      483.53      473.77     22.77 o
  -9   5   4     1837.41     1772.94     36.33 o
  -8   5   4     1032.19      967.59     23.67 o
  -7   5   4       74.64       89.90      8.32 o
  -6   5   4      541.16      539.63     15.72 o
  -5   5   4      697.12      680.62     13.40 o
  -4   5   4        2.67        3.08      2.87 o
  -3   5   4      373.61      391.62      9.84 o
  -2   5   4     1002.68      937.24     14.93 o
  -1   5   4     1641.04     1868.43     22.44 o
   0   5   4     1080.58     1114.68     19.72 o
   1   5   4      614.75      575.90     15.41 o
   2   5   4      301.85      323.62     20.75 o
   3   5   4      442.55      437.39     19.82 o
   4   5   4      793.90      733.23     31.41 o
   5   5   4     2139.50     2162.91     62.26 o
   6   5   4      304.49      316.85     20.48 o
   7   5   4      259.76      221.07     18.46 o
   8   5   4      341.87      304.03     29.17 o
   9   5   4      127.08       98.73     20.19 o
  10   5   4        2.05      -12.90     14.02 o
 -13   6   4      680.79      723.00     84.14 o
 -12   6   4      347.37      359.46     30.94 o
 -11   6   4       59.02       48.24     16.66 o
 -10   6   4      812.26      874.80     29.75 o
  -9   6   4      666.36      669.24     24.95 o
  -8   6   4       34.13       35.13      8.66 o
  -7   6   4      809.34      966.86     22.99 o
  -6   6   4      775.67      709.48     18.33 o
  -5   6   4       18.23        9.06      4.22 o
  -4   6   4       95.24      112.34      5.67 o
  -3   6   4      656.26      655.79     13.91 o
  -2   6   4     1839.61     1695.95     31.73 o
  -1   6   4      528.68      471.79     10.70 o
   0   6   4       44.80       41.22      5.26 o
   1   6   4      626.12      602.59     22.30 o
   2   6   4       91.97       95.92     13.46 o
   3   6   4      519.41      545.44     22.82 o
   4   6   4      427.32      393.04     37.02 o
   5   6   4       71.34       58.80     11.29 o
   6   6   4      774.50      741.87     70.40 o
   7   6   4        4.04       -4.14      9.37 o
   8   6   4      138.56      125.65     20.19 o
   9   6   4       68.31       76.85     20.19 o
 -12   7   4      255.13      245.11     27.55 o
 -11   7   4       97.77       85.14     13.95 o
 -10   7   4      735.89      740.97     28.30 o
  -9   7   4      427.30      469.78     24.92 o
  -8   7   4       13.22        5.51      7.58 o
  -7   7   4      116.91      118.19     11.66 o
  -6   7   4     1163.00     1229.60     24.09 o
  -5   7   4      277.79      274.79     13.06 o
  -4   7   4      327.80      322.31     10.74 o
  -3   7   4      320.47      293.63      9.48 o
  -2   7   4       54.65       52.72      6.62 o
  -1   7   4       11.65        7.16      5.14 o
   0   7   4       23.12       15.46      5.84 o
   1   7   4      209.51      228.95     16.81 o
   2   7   4      272.24      263.83     16.05 o
   3   7   4       28.03       25.46      8.58 o
   4   7   4      719.20      748.58     30.29 o
   5   7   4       75.11       72.13     18.79 o
   6   7   4      191.17      153.76     16.56 o
   7   7   4      125.74      140.24     21.32 o
   8   7   4      129.94      178.38     24.68 o
 -12   8   4       14.52       23.41     17.62 o
 -11   8   4       45.02       22.18     11.67 o
 -10   8   4      941.34      895.45     31.64 o
  -9   8   4      403.05      378.23     28.86 o
  -8   8   4      202.31      204.93     16.44 o
  -7   8   4       34.83       27.83      7.24 o
  -6   8   4     4258.96     4449.71     64.59 o
  -5   8   4       46.35       54.69      6.31 o
  -4   8   4      539.56      573.39     14.67 o
  -3   8   4       39.25       63.87      9.24 o
  -2   8   4      774.05      740.16     15.44 o
  -1   8   4       75.03       57.78      8.02 o
   0   8   4      120.64      133.61     10.89 o
   1   8   4       22.26       25.68      7.04 o
   2   8   4      704.90      747.09     27.33 o
   3   8   4       83.19      105.32     13.18 o
   4   8   4        5.11        2.79      8.42 o
   5   8   4      327.27      344.96     21.17 o
   6   8   4      265.76      264.83     21.13 o
   7   8   4       94.41      103.21     19.63 o
 -11   9   4        8.95        9.76     11.46 o
 -10   9   4      187.62      180.26     17.66 o
  -9   9   4       82.65      110.18     13.77 o
  -8   9   4       14.48        9.23      7.31 o
  -7   9   4       56.88       69.12      9.46 o
  -6   9   4     2905.23     2840.60     52.66 o
  -5   9   4      203.94      222.39     13.07 o
  -4   9   4      100.42       96.75     11.49 o
  -3   9   4       60.79       45.79      7.23 o
  -2   9   4      755.58      757.42     23.97 o
  -1   9   4      695.88      668.55     22.25 o
   0   9   4        1.20        4.19      6.20 o
   1   9   4      119.90      128.51     12.94 o
   2   9   4      300.84      285.54     20.22 o
   3   9   4       54.45       52.59     11.11 o
   4   9   4        0.88       38.87     11.25 o
   5   9   4      194.44      161.85     17.07 o
   6   9   4      541.13      499.80     33.10 o
 -10  10   4       43.34       55.01     12.87 o
  -9  10   4        6.87        1.57      9.26 o
  -8  10   4      182.88      202.89     14.85 o
  -7  10   4      142.30      170.80     13.36 o
  -6  10   4      865.15      897.26     25.13 o
  -5  10   4       33.87       53.46      8.58 o
  -4  10   4        0.60       -2.10      6.96 o
  -3  10   4      260.61      244.03     15.99 o
  -2  10   4     1520.80     1498.11     46.24 o
  -1  10   4      126.72      108.57     11.26 o
   0  10   4      373.08      367.89     17.86 o
   1  10   4      853.13      848.25     30.04 o
   2  10   4      388.17      379.66     24.04 o
   3  10   4      226.44      205.38     18.09 o
   4  10   4        3.85        2.69      9.87 o
   5  10   4       21.71       17.20     14.02 o
  -9  11   4      521.45      566.80     24.44 o
  -8  11   4       25.77       33.40      9.49 o
  -7  11   4      107.13      107.44     11.68 o
  -6  11   4      241.32      274.36     15.99 o
  -5  11   4       78.65       78.87     11.19 o
  -4  11   4      161.88      146.19     24.81 o
  -3  11   4      213.55      238.26     22.18 o
  -2  11   4      485.14      488.89     27.69 o
  -1  11   4       37.09       62.17     16.28 o
   0  11   4      214.23      248.59     16.56 o
   1  11   4      390.49      344.27     18.62 o
   2  11   4      478.05      422.27     21.05 o
   3  11   4      472.32      456.97     28.74 o
   4  11   4      108.76       95.30     15.21 o
  -7  12   4      487.01      499.27     26.87 o
  -6  12   4      749.66      737.54     44.93 o
  -5  12   4      102.61      119.59     13.81 o
  -4  12   4       59.26       69.01     13.49 o
  -3  12   4      781.68      804.18     27.77 o
  -2  12   4      775.42      840.82     28.44 o
  -1  12   4       43.57       38.58      9.76 o
   0  12   4      252.31      260.27     17.51 o
   1  12   4      389.97      447.42     21.91 o
   2  12   4      199.35      204.03     24.56 o
  -4  13   4        4.02       -7.31      8.25 o
  -3  13   4       30.97       37.70     10.62 o
  -2  13   4        8.63       11.62     13.13 o
  -2 -15   5      284.30      347.78     39.27 o
   0 -15   5      416.10      420.58     29.90 o
   1 -15   5      330.05      340.42     22.21 o
   2 -15   5      328.37      319.53     21.11 o
   3 -15   5        3.56       -2.07      6.40 o
   4 -15   5        3.56        3.23      6.83 o
   5 -15   5      133.18      163.03     19.75 o
  -3 -14   5       10.28        6.73     16.27 o
  -2 -14   5        7.93       28.61     18.51 o
  -1 -14   5      570.84      497.02     43.19 o
   0 -14   5      643.82      682.00     22.72 o
   1 -14   5      141.84      156.46     35.62 o
   2 -14   5      257.14      253.29     12.40 o
   3 -14   5        7.44       17.56      6.00 o
   4 -14   5      716.66      752.45     25.50 o
   5 -14   5      225.54      208.86     14.77 o
   6 -14   5      338.28      371.71     19.29 o
   7 -14   5       51.21       34.88      9.67 o
  -6 -13   5       62.84       63.95     11.78 o
  -5 -13   5       59.43       49.36      9.54 o
  -4 -13   5      354.89      332.08     15.71 o
  -2 -13   5        2.59       10.10     14.58 o
  -1 -13   5        5.37        8.06      6.79 o
   0 -13   5     1113.16     1147.71     33.00 o
   1 -13   5      753.98      791.40     27.06 o
   2 -13   5     2792.38     2763.07     54.24 o
   3 -13   5      621.28      576.33     19.38 o
   4 -13   5      969.98      969.14     24.47 o
   5 -13   5      773.16      758.00     24.62 o
   6 -13   5        1.95       -6.59      6.59 o
   7 -13   5       96.97      106.50     21.57 o
   8 -13   5      182.87      189.63     16.01 o
  -7 -12   5       28.87       34.22     12.34 o
  -6 -12   5      489.90      417.34     23.56 o
  -5 -12   5        2.10        3.93      7.29 o
  -4 -12   5      170.14      167.72     11.78 o
  -2 -12   5      322.71      361.95     23.36 o
  -1 -12   5       21.54       13.27      7.47 o
   0 -12   5      893.20      943.72     37.87 o
   1 -12   5     1758.82     1937.73     29.49 o
   2 -12   5        7.78        7.46      4.52 o
   3 -12   5      367.91      379.79     21.13 o
   4 -12   5     1312.67     1345.40     29.50 o
   5 -12   5      638.49      677.18     20.37 o
   6 -12   5       29.92       26.58     12.35 o
   7 -12   5     1179.29     1098.55     32.09 o
   8 -12   5     1073.88      986.25     31.05 o
   9 -12   5      257.91      251.73     20.07 o
  -8 -11   5       54.58       40.95     13.46 o
  -7 -11   5      411.64      395.46     25.24 o
  -6 -11   5      151.47      132.38     15.15 o
  -5 -11   5       25.33       29.73      8.41 o
  -4 -11   5      181.63      192.96     12.90 o
  -3 -11   5      828.50      787.54     22.07 o
  -2 -11   5      120.92      113.15     10.77 o
  -1 -11   5      148.16      167.44     12.74 o
   0 -11   5      772.04      743.70     28.58 o
   1 -11   5      356.84      327.51     14.09 o
   2 -11   5      200.39      185.22      9.17 o
   3 -11   5       15.68       11.78      6.88 o
   4 -11   5      826.37      828.72     16.67 o
   5 -11   5      301.34      314.68      9.37 o
   6 -11   5        8.55        0.63      5.92 o
   7 -11   5      668.04      607.30     22.52 o
   8 -11   5      517.11      499.93     21.21 o
   9 -11   5       65.24       68.69     11.30 o
  10 -11   5       28.77       17.29     11.88 o
  -9 -10   5        0.91        3.37     11.22 o
  -8 -10   5       54.66       56.66     14.02 o
  -7 -10   5      159.07      190.16     19.07 o
  -6 -10   5      757.79      732.59     31.97 o
  -5 -10   5       37.13       35.28      7.37 o
  -4 -10   5       48.15       64.46      7.36 o
  -3 -10   5      156.88      156.45     10.94 o
  -2 -10   5        2.41       -3.96      6.71 o
  -1 -10   5     2815.77     2821.63     69.07 o
   0 -10   5      297.41      285.07     11.90 o
   1 -10   5        6.54        6.54      2.65 o
   2 -10   5      101.64      100.39      6.97 o
   3 -10   5      206.03      208.34     10.94 o
   4 -10   5      821.11      817.03     19.72 o
   5 -10   5      581.13      571.30     11.23 o
   6 -10   5      449.12      383.87     17.10 o
   7 -10   5      594.06      596.07     21.64 o
   8 -10   5      200.96      229.09     15.81 o
   9 -10   5      207.14      199.99     22.94 o
  10 -10   5        8.53       22.09      9.48 o
  11 -10   5      327.27      265.89     36.46 o
 -10  -9   5      397.43      417.07     25.80 o
  -9  -9   5        0.32        3.37     11.78 o
  -8  -9   5      303.62      259.15     23.56 o
  -7  -9   5      140.24      166.60     17.95 o
  -6  -9   5      161.50      142.84     12.34 o
  -5  -9   5      167.98      161.39     11.81 o
  -4  -9   5      826.70      805.95     22.24 o
  -3  -9   5     2199.95     2230.18     31.96 o
  -2  -9   5     1346.87     1311.03     22.08 o
  -1  -9   5       54.77       46.79      3.96 o
   0  -9   5      461.50      475.46      9.71 o
   1  -9   5       93.45       89.80      4.72 o
   2  -9   5       57.53       57.28      4.43 o
   3  -9   5      222.35      242.92     14.73 o
   4  -9   5     1001.56      974.08     13.06 o
   5  -9   5      132.26      152.55      6.11 o
   6  -9   5      202.63      183.03      8.69 o
   7  -9   5      250.15      296.57     20.16 o
   8  -9   5      162.55      145.92     11.33 o
   9  -9   5      778.22      774.44     23.42 o
  10  -9   5       60.49       55.97      9.45 o
  11  -9   5      793.58      811.42     26.04 o
 -10  -8   5      989.60      976.14     56.94 o
  -9  -8   5       39.66       22.30      9.70 o
  -8  -8   5        3.33        9.30      7.95 o
  -7  -8   5        9.72        1.15      5.70 o
  -6  -8   5     1789.83     1731.81     69.85 o
  -5  -8   5        8.86       13.23      4.44 o
  -4  -8   5      156.94      166.33      8.89 o
  -3  -8   5     1042.03     1191.31     19.08 o
  -2  -8   5       13.53        8.18      2.67 o
  -1  -8   5      199.39      190.87      6.57 o
   0  -8   5      529.23      522.24     10.86 o
   1  -8   5     1189.84     1146.37     22.91 o
   2  -8   5       65.28       56.72      4.38 o
   3  -8   5     2137.64     2108.86     36.66 o
   4  -8   5       76.21       63.77      3.74 o
   5  -8   5      620.16      594.66     10.92 o
   6  -8   5        0.00        1.26      3.92 o
   7  -8   5      202.95      219.04      9.68 o
   8  -8   5      379.35      354.76     14.24 o
   9  -8   5       18.11       14.11      7.04 o
  10  -8   5        4.45        8.81      7.22 o
  11  -8   5     1040.35     1059.82     34.49 o
 -11  -7   5       46.47       44.26     13.07 o
 -10  -7   5       31.60       37.06     11.82 o
  -9  -7   5       63.02       61.09     11.41 o
  -8  -7   5      613.77      584.08     20.53 o
  -7  -7   5      638.47      645.35     24.93 o
  -6  -7   5      541.38      571.81     12.60 o
  -5  -7   5       25.54       25.17      6.43 o
  -4  -7   5      496.85      477.69     12.81 o
  -3  -7   5     4949.65     5057.72     82.39 o
  -2  -7   5        2.15        4.04      2.62 o
  -1  -7   5      908.61      960.18     18.57 o
   0  -7   5      653.41      572.09     11.64 o
   1  -7   5     4040.40     4108.79     54.62 o
   2  -7   5       51.75       65.85      4.41 o
   3  -7   5        1.96        1.36      1.61 o
   4  -7   5     1374.54     1418.66     17.11 o
   5  -7   5      368.61      345.47      8.65 o
   6  -7   5      128.66      115.49      7.56 o
   7  -7   5       26.86       20.11      4.97 o
   8  -7   5       59.19       62.61      7.46 o
   9  -7   5      314.59      329.12     14.52 o
  10  -7   5      297.08      345.57     17.32 o
  11  -7   5      388.42      398.25     29.15 o
  12  -7   5      339.09      336.78     36.74 o
 -12  -6   5      262.37      262.99     23.95 o
 -11  -6   5      103.54       82.81     18.79 o
 -10  -6   5        8.78        0.41      9.16 o
  -9  -6   5      106.13      119.61     34.54 o
  -8  -6   5      272.42      268.56     15.19 o
  -7  -6   5     1210.25     1150.20     33.52 o
  -6  -6   5      138.26      156.47      8.85 o
  -5  -6   5       30.71       30.33      4.88 o
  -4  -6   5      306.19      317.92      8.88 o
  -3  -6   5     1425.95     1449.12     26.64 o
  -2  -6   5     3036.18     3247.87     54.17 o
  -1  -6   5      313.81      347.71      9.07 o
   0  -6   5      771.14      693.71     13.40 o
   1  -6   5     1054.41     1148.86     18.01 o
   2  -6   5      861.91      969.16     12.65 o
   3  -6   5       19.19       13.02      1.94 o
   4  -6   5      694.61      705.40     14.95 o
   5  -6   5     1015.38     1035.32     14.92 o
   6  -6   5       77.93       82.45      6.68 o
   7  -6   5     1307.61     1374.44     25.50 o
   8  -6   5     1303.93     1318.18     23.36 o
   9  -6   5      304.03      304.64     14.92 o
  10  -6   5       38.44       51.60      9.03 o
  11  -6   5      318.45      331.86     26.77 o
  12  -6   5      845.90      882.48     41.51 o
 -12  -5   5      144.71      151.16     19.54 o
 -11  -5   5      224.55      249.84     21.80 o
 -10  -5   5        3.90       12.85      7.56 o
  -9  -5   5       18.48       19.84      7.89 o
  -8  -5   5     1562.12     1635.64     57.90 o
  -7  -5   5      718.02      686.36     17.75 o
  -6  -5   5       15.83       14.48      3.94 o
  -5  -5   5      215.80      225.88      6.41 o
  -4  -5   5       22.34       36.30      2.96 o
  -3  -5   5     2778.04     2812.63     42.54 o
  -2  -5   5      789.46      769.81     14.36 o
  -1  -5   5      798.20      797.27     14.65 o
   0  -5   5     8228.95     8487.98    117.35 o
   1  -5   5    12276.03    13023.95    160.31 o
   2  -5   5     1849.78     1982.79     20.04 o
   3  -5   5      206.70      262.86      8.36 o
   4  -5   5     2602.62     2496.43     27.43 o
   5  -5   5      825.82      853.38     13.75 o
   6  -5   5     1193.76     1119.54     21.19 o
   7  -5   5      476.26      483.45     11.07 o
   8  -5   5      198.25      229.76     12.61 o
   9  -5   5      176.80      168.94      9.41 o
  10  -5   5      102.59      117.81     13.27 o
  11  -5   5      217.51      226.79     23.89 o
  12  -5   5      199.82      153.68     21.01 o
 -12  -4   5       83.31      104.80     16.37 o
 -11  -4   5      338.04      341.93     26.52 o
 -10  -4   5      615.31      662.83     24.30 o
  -9  -4   5      183.70      190.45     16.33 o
  -8  -4   5      573.43      544.34     16.74 o
  -7  -4   5        5.21       61.61      8.31 o
  -6  -4   5        2.91        0.13      3.21 o
  -5  -4   5      670.35      673.04     12.70 o
  -4  -4   5     1610.48     1774.76     22.09 o
  -3  -4   5      161.32      131.92      4.79 o
  -2  -4   5        6.16        3.93      3.31 o
  -1  -4   5     1682.63     1922.90     26.40 o
   0  -4   5     5896.69     5840.17     65.54 o
   1  -4   5    14061.80    14722.81    138.79 o
   2  -4   5     1611.14     1787.86     19.28 o
   3  -4   5     3419.89     3273.31     28.36 o
   4  -4   5     2704.53     2522.24     24.21 o
   5  -4   5     3226.80     3200.19     30.86 o
   6  -4   5     1312.17     1279.64     18.44 o
   7  -4   5     1798.19     1784.20     34.16 o
   8  -4   5      190.49      197.56     13.20 o
   9  -4   5       12.03        8.92      6.21 o
  10  -4   5      152.47      158.39     14.70 o
  11  -4   5      193.14      202.56     17.86 o
  12  -4   5       41.40       60.81     25.52 o
 -13  -3   5      210.40      157.62     30.29 o
 -12  -3   5      571.27      601.38     26.11 o
 -11  -3   5       74.77       72.83     11.79 o
 -10  -3   5      133.00      184.73     15.91 o
  -9  -3   5      325.22      331.22     27.17 o
  -8  -3   5      860.66      816.34     18.92 o
  -7  -3   5       75.74       74.05      9.26 o
  -6  -3   5      318.72      368.68      8.97 o
  -5  -3   5        5.16        0.03      2.74 o
  -4  -3   5       82.93       71.58      4.02 o
  -3  -3   5     1142.89     1029.59     13.07 o
  -2  -3   5       37.17       59.73      2.43 o
  -1  -3   5     3642.47     3631.18     36.01 o
   0  -3   5     2050.51     1950.60     21.83 o
   1  -3   5     5062.43     5062.12     43.52 o
   2  -3   5        0.50       -1.13      1.18 o
   3  -3   5        3.25        4.85      1.53 o
   4  -3   5     5624.32     5601.13     56.30 o
   5  -3   5      637.77      647.69     10.89 o
   6  -3   5     1144.99     1265.59     18.24 o
   7  -3   5     1125.66     1131.21     26.21 o
   8  -3   5      562.24      569.72     17.54 o
   9  -3   5       68.28       55.51      9.78 o
  10  -3   5      121.09      114.20     16.06 o
  11  -3   5      210.95      249.92     24.68 o
  12  -3   5        6.71       23.00     20.19 o
 -13  -2   5       56.26       32.07     15.62 o
 -12  -2   5       33.28       33.17     10.96 o
 -11  -2   5      525.36      542.67     23.91 o
 -10  -2   5       93.46       85.28     11.73 o
  -9  -2   5      113.03      140.16     10.60 o
  -8  -2   5     2417.20     2334.44     36.61 o
  -7  -2   5      681.25      656.53     22.47 o
  -6  -2   5      266.51      438.35      6.86 o
  -5  -2   5      690.68      703.41      8.51 o
  -4  -2   5       77.20      119.79      3.16 o
  -3  -2   5      568.45      770.17      7.97 o
  -2  -2   5        0.22        0.73      1.29 o
  -1  -2   5     3148.31     3415.96     28.73 o
   0  -2   5     3908.12     3816.53     31.62 o
   1  -2   5      264.59      231.26      3.74 o
   2  -2   5        2.28        2.42      1.45 o
   3  -2   5     3386.51     3370.41     34.81 o
   4  -2   5     1096.99     1020.86     14.57 o
   5  -2   5      973.07      915.86     14.07 o
   6  -2   5      365.57      374.61      8.90 o
   7  -2   5      875.07      884.09     15.19 o
   8  -2   5      878.47      898.18     28.93 o
   9  -2   5       18.47       22.57     10.06 o
  10  -2   5       24.78       15.07     11.88 o
  11  -2   5        3.13       -2.94     11.08 o
  12  -2   5       32.97       17.39     20.19 o
 -13  -1   5       49.07       81.96     20.22 o
 -12  -1   5      278.63      298.72     26.58 o
 -11  -1   5      301.05      304.11     19.63 o
 -10  -1   5      487.08      489.37     21.83 o
  -9  -1   5        6.63        1.78      5.51 o
  -8  -1   5     2652.65     2634.63     48.90 o
  -7  -1   5      356.88      339.70      7.57 o
  -6  -1   5      854.23      866.78     16.43 o
  -5  -1   5        0.89        7.66      3.22 o
  -4  -1   5     7570.85     7247.62     62.72 o
  -3  -1   5      732.26      874.25      9.76 o
  -2  -1   5      167.89      168.91      4.02 o
  -1  -1   5      130.24       98.98      2.53 o
   0  -1   5       57.81       43.85      2.27 o
   1  -1   5        9.24        1.52      1.57 o
   2  -1   5      274.33      298.63      6.74 o
   3  -1   5      123.09      232.76      5.89 o
   4  -1   5     3864.18     3676.99     41.56 o
   5  -1   5        2.43        2.59      2.79 o
   6  -1   5      268.06      259.32      7.73 o
   7  -1   5     1185.77     1206.50     22.40 o
   8  -1   5     1148.36     1097.47     29.75 o
   9  -1   5      284.57      294.10     21.82 o
  10  -1   5       98.00      115.62     16.25 o
  11  -1   5      199.35      236.16     32.53 o
  12  -1   5      128.36       94.24     25.80 o
 -13   0   5       85.14       73.62     19.24 o
 -12   0   5      140.52      167.63     21.32 o
 -11   0   5      108.21      176.51     34.78 o
 -10   0   5      198.49      192.14     19.77 o
  -9   0   5      365.03      352.79     25.02 o
  -8   0   5      926.93      910.04     22.38 o
  -7   0   5      519.90      497.79      8.77 o
  -6   0   5      711.36      765.96     10.98 o
  -5   0   5     2566.83     2923.96     28.11 o
  -4   0   5    10034.55     9911.53     85.86 o
  -3   0   5      493.01      377.33      6.17 o
  -2   0   5      478.24      560.09      9.85 o
  -1   0   5      206.47      170.69      4.82 o
   0   0   5     1051.21     1017.62     10.75 o
   1   0   5     2424.09     2540.17     26.42 o
   2   0   5       46.53       47.25      3.21 o
   3   0   5      155.74       84.90      3.95 o
   4   0   5     2305.05     2078.56     23.77 o
   5   0   5       12.77        5.98      2.73 o
   6   0   5        5.52        6.28      4.02 o
   7   0   5     1483.49     1500.02     35.55 o
   8   0   5      218.26      243.84     19.79 o
   9   0   5       28.97       42.79     12.45 o
  10   0   5      286.56      360.37     25.78 o
  11   0   5      138.06      173.89     29.17 o
 -13   1   5        9.37        3.63     15.04 o
 -12   1   5      465.95      423.14     49.08 o
 -11   1   5      103.76      146.70     19.56 o
 -10   1   5      384.74      379.38     37.30 o
  -9   1   5      151.67      172.03     13.36 o
  -8   1   5      584.00      587.82     12.41 o
  -7   1   5     1205.06     1202.55     16.74 o
  -6   1   5     6953.60     7121.30     67.51 o
  -5   1   5        7.32       13.49      2.67 o
  -4   1   5      274.55      279.48     15.76 o
  -3   1   5      428.35      393.91      6.07 o
  -2   1   5      846.07      891.21      9.91 o
  -1   1   5      822.53      816.27     18.93 o
   0   1   5     1595.03     1529.36     19.22 o
   1   1   5     1642.71     1614.98     19.35 o
   2   1   5      791.76      811.10     12.40 o
   3   1   5     3996.91     4044.77     44.07 o
   4   1   5      325.86      290.36      6.77 o
   5   1   5      334.41      342.22     14.53 o
   6   1   5      177.34      174.70     12.31 o
   7   1   5      248.91      249.97     15.04 o
   8   1   5     1747.04     1849.93     43.43 o
   9   1   5       97.49       93.54     11.92 o
  10   1   5      572.12      563.62     29.75 o
  11   1   5       22.30       35.34     20.75 o
 -13   2   5       64.37       53.15     18.44 o
 -12   2   5      369.22      326.72     28.75 o
 -11   2   5     1349.43     1275.35     48.35 o
 -10   2   5        0.91        6.57     12.49 o
  -9   2   5       19.01       27.05      7.21 o
  -8   2   5      135.04      135.39     11.99 o
  -7   2   5      462.13      460.44     10.21 o
  -6   2   5      160.60      172.71      6.87 o
  -5   2   5     1729.65     1649.35     19.44 o
  -4   2   5     7995.34     8328.58     72.40 o
  -3   2   5     2743.40     2823.60     26.48 o
  -2   2   5      533.96      472.09      6.53 o
  -1   2   5      915.97      914.45     18.10 o
   0   2   5     6948.06     6990.99     78.96 o
   1   2   5     2834.45     2972.81     42.20 o
   2   2   5      817.96      903.25     20.99 o
   3   2   5     1629.63     1592.89     25.96 o
   4   2   5      117.98      122.02      7.36 o
   5   2   5      490.61      469.91     16.61 o
   6   2   5       29.71       19.20     12.62 o
   7   2   5      550.69      592.89     21.64 o
   8   2   5       74.28       82.49     11.03 o
   9   2   5       36.18       25.56     10.11 o
  10   2   5      217.33      185.11     29.73 o
  11   2   5       33.01       72.36     24.68 o
 -13   3   5      231.32      214.32     29.45 o
 -12   3   5      780.57      833.35     41.38 o
 -11   3   5      263.92      249.18     24.95 o
 -10   3   5       25.46       28.03     24.12 o
  -9   3   5      258.75      256.53     15.63 o
  -8   3   5      211.21      187.45     13.52 o
  -7   3   5       12.19       10.24      3.35 o
  -6   3   5      264.16      270.80      5.99 o
  -5   3   5     2414.22     2419.74     23.99 o
  -4   3   5     3915.14     3881.88     35.64 o
  -3   3   5     1385.39     1345.43     19.89 o
  -2   3   5      824.45      816.28     12.29 o
  -1   3   5      767.89      717.52     11.12 o
   0   3   5      331.95      313.89      6.68 o
   1   3   5        4.63       24.81      7.32 o
   2   3   5      146.98      145.98      7.20 o
   3   3   5      532.96      536.04     13.29 o
   4   3   5       10.53        7.04      5.74 o
   5   3   5      712.59      708.44     21.15 o
   6   3   5     1172.97     1193.42     58.11 o
   7   3   5      310.13      337.11     21.72 o
   8   3   5      721.73      744.71     31.41 o
   9   3   5        9.42       61.06     13.25 o
  10   3   5       41.07       15.71     15.15 o
 -13   4   5       70.76       32.74     32.53 o
 -12   4   5       94.77      139.62     21.82 o
 -11   4   5       44.86       19.07     15.07 o
 -10   4   5       59.48       60.57     11.16 o
  -9   4   5      250.95      253.68     24.49 o
  -8   4   5     1358.52     1323.37     48.68 o
  -7   4   5       45.65       25.51      6.03 o
  -6   4   5     1061.05     1065.11     18.10 o
  -5   4   5        4.02       10.94      3.51 o
  -4   4   5      281.34      223.75      6.63 o
  -3   4   5     4233.50     4496.26     50.19 o
  -2   4   5      637.09      662.21     11.98 o
  -1   4   5     1427.45     1435.05     20.47 o
   0   4   5     4025.81     4113.11     49.68 o
   1   4   5      105.25       91.24      5.90 o
   2   4   5      884.98      898.30     30.20 o
   3   4   5     1837.45     1820.49     36.95 o
   4   4   5      243.71      257.59     33.08 o
   5   4   5      403.76      437.93     22.72 o
   6   4   5      130.05      133.25     14.93 o
   7   4   5      657.77      643.37     28.66 o
   8   4   5       65.22       67.77     34.22 o
   9   4   5       94.28      102.65     20.75 o
  10   4   5       26.85       20.75     16.83 o
 -13   5   5        4.62        7.06     17.40 o
 -12   5   5       92.29      116.80     21.22 o
 -11   5   5      403.99      400.47     31.33 o
 -10   5   5       10.83        8.75      8.81 o
  -9   5   5      194.41      184.01     12.43 o
  -8   5   5      919.33      861.95     22.78 o
  -7   5   5        2.78       -2.80      4.70 o
  -6   5   5       30.49       40.50      6.50 o
  -5   5   5       99.01       90.35      8.77 o
  -4   5   5      838.95      831.80     15.04 o
  -3   5   5      838.32      870.62     17.00 o
  -2   5   5     1298.23     1389.29     20.49 o
  -1   5   5      964.67      943.25     16.35 o
   0   5   5      678.41      673.10     13.55 o
   1   5   5        2.58       14.09      3.98 o
   2   5   5        2.02        2.87      6.35 o
   3   5   5     4651.82     4521.17     99.82 o
   4   5   5     2609.25     2431.81     61.33 o
   5   5   5      842.51      731.10     88.91 o
   6   5   5      369.72      312.21     21.43 o
   7   5   5      276.87      309.93     22.37 o
   8   5   5       45.81       38.65     15.71 o
   9   5   5      178.37      164.92     25.80 o
 -12   6   5      280.51      398.16     40.39 o
 -11   6   5       48.17       33.78     16.43 o
 -10   6   5       34.80       46.80     11.14 o
  -9   6   5      678.87      637.60     24.90 o
  -8   6   5       72.53       71.24      7.61 o
  -7   6   5      141.75      136.19      9.13 o
  -6   6   5      609.71      611.68     15.84 o
  -5   6   5       40.66       38.26      5.52 o
  -4   6   5      230.94      230.56      9.49 o
  -3   6   5       39.69       50.23      5.27 o
  -2   6   5     1480.62     1469.24     24.50 o
  -1   6   5     1299.71     1287.53     31.43 o
   0   6   5      219.15      225.11      9.19 o
   1   6   5     2399.27     2224.09     46.65 o
   2   6   5       87.27       69.21     10.24 o
   3   6   5      556.11      520.30     42.35 o
   4   6   5     1356.01     1360.31     50.77 o
   5   6   5      170.39      125.59     15.45 o
   6   6   5      156.52      154.15     16.68 o
   7   6   5       28.61       43.57     12.65 o
   8   6   5        5.54       16.83     13.46 o
 -12   7   5      206.06      174.61     24.59 o
 -11   7   5      497.52      463.48     26.26 o
 -10   7   5      507.97      441.52     24.56 o
  -9   7   5       23.38       51.43     15.25 o
  -8   7   5     1394.10     1425.45     33.10 o
  -7   7   5        2.15       14.39      6.44 o
  -6   7   5       25.27       27.04      5.84 o
  -5   7   5      165.42      168.73      9.16 o
  -4   7   5      618.09      636.44     26.72 o
  -3   7   5        1.89        5.28      4.84 o
  -2   7   5       73.57       69.46      7.47 o
  -1   7   5      534.80      648.14     21.08 o
   0   7   5      828.24      845.79     24.72 o
   1   7   5       36.23       24.17      7.53 o
   2   7   5      112.46      100.15     21.32 o
   3   7   5      632.78      627.58     26.80 o
   4   7   5      389.40      380.32     21.69 o
   5   7   5       69.35      103.53     14.42 o
   6   7   5       78.97       81.56     14.52 o
   7   7   5       23.36       32.94     13.16 o
   8   7   5      107.00      100.41     21.32 o
 -11   8   5      593.63      624.08     24.95 o
 -10   8   5       90.87      114.02     14.41 o
  -9   8   5       13.05        7.42      7.26 o
  -8   8   5      673.17      703.68     22.88 o
  -7   8   5      376.29      373.42     17.57 o
  -6   8   5       78.82       80.56      9.24 o
  -5   8   5      476.45      473.40     14.09 o
  -4   8   5      622.72      700.49     16.80 o
  -3   8   5      650.33      598.94     22.83 o
  -2   8   5      849.38      750.64     27.92 o
  -1   8   5      250.81      241.95     14.69 o
   0   8   5     1087.27     1080.05     33.77 o
   1   8   5     1210.45     1121.64     30.95 o
   2   8   5        3.74        0.38      7.89 o
   3   8   5      482.45      488.84     32.53 o
   4   8   5      296.45      347.25     21.56 o
   5   8   5        6.72       11.48     10.68 o
   6   8   5      993.81     1007.92     38.55 o
   7   8   5      375.67      449.31     33.66 o
 -11   9   5        3.70        6.96      9.67 o
 -10   9   5       22.71       20.50     11.73 o
  -9   9   5      108.67      104.65     12.27 o
  -8   9   5      660.37      693.16     23.23 o
  -7   9   5     1174.99     1141.05     29.71 o
  -6   9   5      112.58      115.61     11.17 o
  -5   9   5      437.11      417.88     18.95 o
  -4   9   5     1196.80     1185.24     28.17 o
  -3   9   5      186.21      212.94     14.66 o
  -2   9   5       15.51       14.16      7.40 o
  -1   9   5      960.52      877.89     26.98 o
   0   9   5        2.68       22.61      8.10 o
   1   9   5        7.88       16.50      7.96 o
   2   9   5      146.10      125.91     12.57 o
   3   9   5      622.70      594.90     35.06 o
   4   9   5       26.62       11.19     10.48 o
   5   9   5      393.23      449.05     26.45 o
   6   9   5      817.42      843.09     46.56 o
 -10  10   5        1.16        1.21      9.59 o
  -9  10   5       52.11       70.78     12.63 o
  -8  10   5      292.69      305.39     18.12 o
  -7  10   5      269.83      269.96     16.32 o
  -6  10   5       12.80       20.38     11.09 o
  -5  10   5      590.25      541.16     32.71 o
  -4  10   5      514.76      551.47     22.00 o
  -3  10   5      535.39      554.80     31.87 o
  -2  10   5        1.07       -0.76      7.71 o
  -1  10   5      612.54      549.42     21.69 o
   0  10   5      184.50      189.72     14.55 o
   1  10   5        3.40       -6.93      7.00 o
   2  10   5      294.05      304.19     18.71 o
   3  10   5      222.45      202.75     20.83 o
   4  10   5       14.29        1.23     10.21 o
  -8  11   5      249.60      262.36     17.57 o
  -7  11   5     1070.02     1095.18     30.45 o
  -6  11   5       27.52       34.25     10.02 o
  -5  11   5      312.35      363.01     21.37 o
  -4  11   5      171.89      172.04     15.07 o
  -3  11   5       15.41        5.78      9.56 o
  -2  11   5      596.97      649.10     24.88 o
  -1  11   5     1003.88      969.81     30.60 o
   0  11   5      351.83      353.90     34.89 o
   1  11   5        8.23       33.39     10.21 o
   2  11   5      360.44      352.81     21.19 o
   3  11   5       98.88       76.26     13.00 o
  -6  12   5      197.79      187.33     16.99 o
  -5  12   5      386.24      396.74     27.41 o
  -4  12   5       44.23       21.88      9.85 o
  -3  12   5       16.74       25.09      9.23 o
  -2  12   5      219.11      232.59     17.35 o
  -1  12   5      244.48      229.27     17.62 o
   0  12   5       21.86        3.71      9.10 o
   0 -15   6      528.21      576.31     27.17 o
   1 -15   6       92.07      103.26     17.45 o
   2 -15   6      229.53      231.21     23.48 o
   3 -15   6      261.93      251.43     13.14 o
   4 -15   6      138.73      148.95     11.66 o
   5 -15   6       59.16       48.66      9.85 o
  -3 -14   6       62.57       69.00     21.88 o
  -1 -14   6      335.47      376.39     37.58 o
   0 -14   6       60.11       60.56     14.26 o
   1 -14   6       81.49       75.98     15.01 o
   2 -14   6     1242.06     1341.42     32.10 o
   3 -14   6      468.33      483.64     25.10 o
   4 -14   6       23.16       11.08      6.51 o
   5 -14   6      190.03      178.05     14.00 o
   6 -14   6      260.57      229.28     16.04 o
   7 -14   6      291.65      332.06     19.87 o
  -6 -13   6      108.50       91.43     12.90 o
  -5 -13   6      412.14      361.81     19.07 o
  -4 -13   6       11.14       17.39      6.17 o
  -2 -13   6      337.49      332.44     23.99 o
  -1 -13   6       81.21       76.71     11.31 o
   0 -13   6     1592.95     1643.58     51.27 o
   1 -13   6     2242.52     2323.66     46.25 o
   2 -13   6      441.79      440.16     16.66 o
   3 -13   6      291.90      299.35     14.77 o
   4 -13   6       70.90       82.39     12.01 o
   5 -13   6      320.64      295.68     14.66 o
   6 -13   6      465.52      429.05     19.87 o
   7 -13   6      411.23      422.82     34.27 o
   8 -13   6       25.44       25.41      9.71 o
  -7 -12   6       95.51       76.29     14.58 o
  -6 -12   6       69.27       62.83     11.78 o
  -5 -12   6      813.05      859.36     33.10 o
  -4 -12   6      259.29      243.45     14.02 o
  -3 -12   6       73.50       57.22     16.83 o
  -2 -12   6      579.37      620.75     27.19 o
  -1 -12   6      392.91      358.94     26.16 o
   0 -12   6      100.51       97.46     11.00 o
   1 -12   6      246.23      247.83     13.59 o
   2 -12   6      420.75      414.75     17.37 o
   3 -12   6       18.78       30.67      6.72 o
   4 -12   6        1.60       -2.05      5.74 o
   5 -12   6     1132.47     1173.58     28.16 o
   6 -12   6     1044.17     1043.18     30.28 o
   7 -12   6      175.73      181.38     14.75 o
   8 -12   6      251.87      232.95     17.00 o
   9 -12   6      172.51      197.52     21.30 o
  -8 -11   6        7.79        8.41     11.22 o
  -7 -11   6       49.82       26.36     10.66 o
  -6 -11   6       96.55      126.21     14.58 o
  -5 -11   6      791.16      751.66     30.29 o
  -4 -11   6      345.06      356.72     31.69 o
  -3 -11   6      575.60      562.10     17.86 o
  -2 -11   6      273.88      281.79     19.56 o
  -1 -11   6      615.76      608.65     21.29 o
   0 -11   6      339.97      331.28      8.38 o
   1 -11   6      160.69      149.46      7.94 o
   2 -11   6      546.96      596.89     18.32 o
   3 -11   6        3.72        3.80      5.45 o
   4 -11   6       56.91       52.28      5.94 o
   5 -11   6      448.13      429.02     12.06 o
   6 -11   6      111.65       93.58     10.40 o
   7 -11   6       72.61       74.89     15.54 o
   8 -11   6      481.98      416.11     20.55 o
   9 -11   6        4.46       -0.79      8.08 o
  10 -11   6      987.38      971.13     32.95 o
  -9 -10   6       43.32       52.73     14.58 o
  -8 -10   6       15.89       23.00     11.22 o
  -7 -10   6      342.16      332.08     22.44 o
  -6 -10   6      931.57      971.41     30.84 o
  -5 -10   6      593.64      585.96     29.73 o
  -4 -10   6       77.64       70.83      6.03 o
  -3 -10   6        7.29        5.64      3.19 o
  -2 -10   6      603.79      720.88     14.47 o
  -1 -10   6        7.70        4.58      2.59 o
   0 -10   6       51.42       63.58      4.27 o
   1 -10   6       25.56       37.65      4.01 o
   2 -10   6      795.26      796.82     27.85 o
   3 -10   6        8.00       14.29      5.36 o
   4 -10   6        2.44       -1.05      3.02 o
   5 -10   6      101.35       74.07      8.49 o
   6 -10   6      693.52      688.20     18.41 o
   7 -10   6       85.67       87.18      9.24 o
   8 -10   6       93.37       70.01      9.33 o
   9 -10   6      455.96      493.61     19.75 o
  10 -10   6      332.50      283.26     17.14 o
 -10  -9   6      109.33      122.01     16.31 o
  -9  -9   6       23.37       20.56      9.95 o
  -8  -9   6        1.76       11.16     14.02 o
  -7  -9   6       24.93       26.59      8.40 o
  -6  -9   6        3.27        0.00      6.53 o
  -5  -9   6      685.27      691.56     18.45 o
  -4  -9   6     1710.76     1602.74     40.42 o
  -3  -9   6      245.55      249.96     11.35 o
  -2  -9   6     1013.44     1055.10     21.38 o
  -1  -9   6      201.36      189.28      6.95 o
   0  -9   6       42.05       40.99      3.85 o
   1  -9   6       90.26       96.43      5.64 o
   2  -9   6      700.14      735.79     17.37 o
   3  -9   6       45.71       32.89      5.59 o
   4  -9   6       38.15       59.44      5.40 o
   5  -9   6       29.67       31.33      4.52 o
   6  -9   6      331.69      318.61     11.16 o
   7  -9   6      671.94      662.73     20.35 o
   8  -9   6      306.14      292.07     17.65 o
   9  -9   6      333.45      355.74     17.92 o
  10  -9   6      671.10      646.11     23.80 o
  11  -9   6       37.50       21.69     11.58 o
 -11  -8   6        8.57       -2.16     11.17 o
 -10  -8   6       16.04       19.18     10.27 o
  -9  -8   6      203.77      198.50     19.35 o
  -8  -8   6      781.87      761.84     24.35 o
  -7  -8   6       18.61       17.43      6.87 o
  -6  -8   6       59.84       82.02      7.83 o
  -5  -8   6      370.46      330.78     16.08 o
  -4  -8   6      881.97      929.46     28.89 o
  -3  -8   6        1.15        3.07      3.34 o
  -2  -8   6     2432.64     2414.51     42.41 o
  -1  -8   6     2771.53     2949.61     50.17 o
   0  -8   6        0.32        0.57      2.54 o
   1  -8   6      587.58      583.91     11.93 o
   2  -8   6     5325.78     5550.22    106.95 o
   3  -8   6     1887.09     1905.10     24.98 o
   4  -8   6        0.43       -2.72      2.72 o
   5  -8   6      552.73      550.77     28.22 o
   6  -8   6      254.34      260.53     12.26 o
   7  -8   6       60.72       62.27      8.50 o
   8  -8   6       45.23       42.40      7.80 o
   9  -8   6       55.51       42.14     12.95 o
  10  -8   6      683.60      694.15     25.90 o
  11  -8   6        4.63       -5.17     25.24 o
 -11  -7   6      132.59      103.30     22.44 o
 -10  -7   6      131.82      139.55     36.74 o
  -9  -7   6      791.30      827.92     26.50 o
  -8  -7   6      290.63      269.69     15.91 o
  -7  -7   6        3.18       -4.47      4.47 o
  -6  -7   6       10.12       13.46      5.02 o
  -5  -7   6      848.71      841.48     26.28 o
  -4  -7   6      186.43      201.75      8.36 o
  -3  -7   6      105.69       90.89      6.75 o
  -2  -7   6     7884.47     8079.51    170.62 o
  -1  -7   6      960.71      866.07     21.15 o
   0  -7   6      584.59      598.31     11.98 o
   1  -7   6     1384.73     1358.95     21.26 o
   2  -7   6     3095.56     3113.49     35.02 o
   3  -7   6        8.17        0.34      2.01 o
   4  -7   6       88.59       99.61      4.34 o
   5  -7   6      189.33      184.59      7.63 o
   6  -7   6      248.42      276.32     10.15 o
   7  -7   6       86.31       84.86      8.64 o
   8  -7   6     1160.84     1151.92     27.76 o
   9  -7   6     1040.99     1181.57     29.03 o
  10  -7   6      147.71      181.25     13.21 o
  11  -7   6      276.53      254.35     24.39 o
 -12  -6   6       92.35       83.28     17.95 o
 -11  -6   6       91.07       70.78     23.56 o
 -10  -6   6      244.24      282.94     18.02 o
  -9  -6   6       77.18       83.04     10.55 o
  -8  -6   6        4.79       -1.28      5.23 o
  -7  -6   6      162.78      154.03      9.52 o
  -6  -6   6       15.14       24.57      5.71 o
  -5  -6   6     1350.33     1301.03     33.80 o
  -4  -6   6      378.49      417.81      7.98 o
  -3  -6   6     1070.89      981.74     18.57 o
  -2  -6   6     5859.12     5776.33     97.91 o
  -1  -6   6       95.86       65.02      4.34 o
   0  -6   6       17.15      258.59     19.63 o
   1  -6   6       51.11       40.15      3.85 o
   2  -6   6    10325.13    10559.37    101.92 o
   3  -6   6       10.37        8.60      2.46 o
   4  -6   6      282.66      268.02      6.41 o
   5  -6   6      105.50      114.55      6.22 o
   6  -6   6      614.58      649.79     16.51 o
   7  -6   6        0.38       -0.31      4.73 o
   8  -6   6      367.85      355.66     15.78 o
   9  -6   6       12.72       22.11      6.98 o
  10  -6   6      238.99      245.49     22.80 o
  11  -6   6       71.23       70.14     16.25 o
 -12  -5   6      492.70      471.02     30.42 o
 -11  -5   6       71.50       69.67     11.63 o
 -10  -5   6       12.00       25.70      8.74 o
  -9  -5   6      604.94      635.45     22.97 o
  -8  -5   6      111.42      104.15      8.83 o
  -7  -5   6        1.53       -2.77      5.15 o
  -6  -5   6     2055.72     2072.45     40.15 o
  -5  -5   6      604.49      580.68     12.55 o
  -4  -5   6      540.61      570.06      8.69 o
  -3  -5   6     1950.42     1883.20     26.47 o
  -2  -5   6     2176.54     2105.91     33.28 o
  -1  -5   6     2890.86     2995.05     44.89 o
   0  -5   6      228.10      274.13      6.67 o
   1  -5   6       32.45       12.55      3.19 o
   2  -5   6     8266.91     8537.01     77.50 o
   3  -5   6     1770.10     1936.50     21.73 o
   4  -5   6      887.33      973.58     30.11 o
   5  -5   6     5432.74     5245.22     70.94 o
   6  -5   6       35.84       30.04      3.85 o
   7  -5   6      177.72      191.37      7.71 o
   8  -5   6        1.56        2.58      5.60 o
   9  -5   6      218.64      215.05     11.67 o
  10  -5   6       41.16       48.78     13.33 o
  11  -5   6        0.95       -1.08     14.30 o
 -12  -4   6       68.21       72.17     20.98 o
 -11  -4   6       34.42       41.15     10.27 o
 -10  -4   6      312.76      267.82     17.21 o
  -9  -4   6       27.35       24.19      6.71 o
  -8  -4   6     2243.09     2133.71     34.29 o
  -7  -4   6     2975.21     2801.44     46.40 o
  -6  -4   6     1402.30     1303.21     21.12 o
  -5  -4   6       31.77       67.05      4.56 o
  -4  -4   6       34.91       37.76      3.03 o
  -3  -4   6     1568.57     1513.15     16.86 o
  -2  -4   6     4998.92     5153.05     50.58 o
  -1  -4   6     1917.34     1860.10     19.66 o
   0  -4   6       25.61       28.01      2.28 o
   1  -4   6    13629.35    14021.87    131.48 o
   2  -4   6     3912.62     3832.51     38.67 o
   3  -4   6      851.70      926.82     10.66 o
   4  -4   6      125.75      114.96      3.71 o
   5  -4   6     1531.70     1457.73     18.35 o
   6  -4   6     3206.07     3187.72     45.77 o
   7  -4   6     1279.60     1288.71     32.39 o
   8  -4   6        3.60        0.82      5.42 o
   9  -4   6      148.44      159.43     13.81 o
  10  -4   6        3.61        1.02      8.63 o
  11  -4   6       45.90       44.88     20.75 o
 -13  -3   6       30.27       31.91     16.13 o
 -12  -3   6       28.73       27.69     10.40 o
 -11  -3   6      457.91      507.00     24.17 o
 -10  -3   6      163.69      164.29     15.35 o
  -9  -3   6      699.52      695.61     30.77 o
  -8  -3   6     1932.86     1890.69     37.57 o
  -7  -3   6      651.25      592.52     14.05 o
  -6  -3   6       77.53       66.42      4.85 o
  -5  -3   6     3063.10     2890.72     39.15 o
  -4  -3   6      445.21      502.75      9.97 o
  -3  -3   6        5.51        5.77      2.11 o
  -2  -3   6     1170.97     1408.39     17.08 o
  -1  -3   6     1890.99     2096.95     23.80 o
   0  -3   6      885.46      957.08     10.66 o
   1  -3   6     1835.19     1741.54     15.77 o
   2  -3   6       11.64        6.54      1.55 o
   3  -3   6      221.65      246.78      4.77 o
   4  -3   6     2247.50     2344.03     26.25 o
   5  -3   6     2159.40     2169.02     23.92 o
   6  -3   6     2490.64     2534.00     37.90 o
   7  -3   6        0.38       -0.63      5.06 o
   8  -3   6      144.66      184.17     13.31 o
   9  -3   6       34.79       57.44     12.28 o
  10  -3   6       99.38       76.60     14.84 o
  11  -3   6      173.29      201.82     21.20 o
 -13  -2   6      148.69      207.79     24.73 o
 -12  -2   6      110.05      121.75     28.05 o
 -11  -2   6      343.07      354.95     20.96 o
 -10  -2   6      431.45      428.98     21.05 o
  -9  -2   6      155.13      158.45     12.06 o
  -8  -2   6     2599.04     2520.08     43.97 o
  -7  -2   6     1262.35     1175.40     20.00 o
  -6  -2   6      557.90      528.51      7.66 o
  -5  -2   6     1202.97     1259.86     14.10 o
  -4  -2   6     1423.35     1493.53     14.41 o
  -3  -2   6     5856.24     5670.32     47.33 o
  -2  -2   6     1404.13     1342.91     12.85 o
  -1  -2   6      719.28      742.06      8.04 o
   0  -2   6      724.64      689.62      7.56 o
   1  -2   6       50.99       28.03      2.02 o
   2  -2   6     1581.21     1657.46     19.07 o
   3  -2   6      615.52      630.18     11.27 o
   4  -2   6      286.26      300.43      7.21 o
   5  -2   6     1070.23     1044.87     16.65 o
   6  -2   6      567.47      558.67     11.35 o
   7  -2   6        9.73        3.73      4.43 o
   8  -2   6      114.15      134.19     15.01 o
   9  -2   6      209.12      193.63     18.42 o
  10  -2   6      868.60      897.86     36.83 o
  11  -2   6        6.26       26.69     13.46 o
 -13  -1   6      239.47      307.17     28.92 o
 -12  -1   6        8.30       18.04     14.93 o
 -11  -1   6        0.35       -2.28     11.64 o
 -10  -1   6      188.82      181.32     12.52 o
  -9  -1   6      929.27      924.77     23.68 o
  -8  -1   6       25.71       19.84      7.49 o
  -7  -1   6     1877.15     1879.71     24.22 o
  -6  -1   6     2709.39     2672.90     27.73 o
  -5  -1   6     1101.80     1057.57     14.81 o
  -4  -1   6      772.01      803.15      9.79 o
  -3  -1   6      223.34      212.85      4.33 o
  -2  -1   6     2226.12     2015.64     18.63 o
  -1  -1   6     1144.86     1122.70     11.27 o
   0  -1   6      621.21      613.68      8.62 o
   1  -1   6      270.42      382.66      6.55 o
   2  -1   6      216.00      303.43      6.53 o
   3  -1   6      128.36      109.53      4.70 o
   4  -1   6      178.25      195.77      6.92 o
   5  -1   6      524.29      482.12     10.34 o
   6  -1   6      239.25      293.26      9.07 o
   7  -1   6      429.25      396.36     16.96 o
   8  -1   6      757.86      771.93     30.91 o
   9  -1   6     1976.07     2027.40    135.75 o
  10  -1   6       69.54       68.57     21.04 o
  11  -1   6      142.75      120.89     18.25 o
 -13   0   6      592.40      685.14     69.00 o
 -12   0   6       19.39       10.38     14.68 o
 -11   0   6       24.09       28.05     13.88 o
 -10   0   6        9.98        6.54      6.44 o
  -9   0   6      210.11      187.78     11.97 o
  -8   0   6      235.11      220.43     17.58 o
  -7   0   6      250.14      241.58      6.59 o
  -6   0   6     2022.08     2068.39     22.87 o
  -5   0   6      995.89      869.41     11.75 o
  -4   0   6       49.51       49.48      2.96 o
  -3   0   6     9498.02     9694.63     92.57 o
  -2   0   6     4021.30     3813.15     38.88 o
  -1   0   6     1867.56     1962.79     21.47 o
   0   0   6       64.09       65.79      3.02 o
   1   0   6       69.27       42.98      3.08 o
   2   0   6       19.39       61.67      4.38 o
   3   0   6       18.66        7.22      3.23 o
   4   0   6       11.99        1.10      2.71 o
   5   0   6      160.32      153.70      6.87 o
   6   0   6      705.45      753.87     31.46 o
   7   0   6       34.69       33.63      8.06 o
   8   0   6      879.86      841.83     26.78 o
   9   0   6      769.66      809.85     34.48 o
  10   0   6       25.19       39.26     13.25 o
  11   0   6       78.72       81.34     24.68 o
 -13   1   6      161.50      205.24     25.92 o
 -12   1   6        4.51      -10.19     13.81 o
 -11   1   6        3.82       31.76     15.43 o
 -10   1   6       95.98      109.56     18.02 o
  -9   1   6     1974.72     2016.38     42.43 o
  -8   1   6       64.13       65.52      5.97 o
  -7   1   6       33.94       40.68      4.32 o
  -6   1   6      214.51      200.32      6.53 o
  -5   1   6     5159.52     5134.01     53.08 o
  -4   1   6     1891.66     2121.11     28.66 o
  -3   1   6     2406.70     2355.64     25.38 o
  -2   1   6     2088.68     1986.37     21.62 o
  -1   1   6     2740.88     3001.24     27.81 o
   0   1   6     3688.34     3805.39     36.72 o
   1   1   6     1448.91     1491.00     20.64 o
   2   1   6     4390.55     4437.77     48.22 o
   3   1   6      146.55      150.42      5.04 o
   4   1   6      586.76      571.74     14.82 o
   5   1   6      313.34      320.01     13.93 o
   6   1   6       61.80       35.01     22.16 o
   7   1   6      324.65      364.19     18.18 o
   8   1   6      687.34      703.06     43.85 o
   9   1   6      661.60      704.44     32.89 o
  10   1   6        0.58       21.43     12.67 o
  11   1   6       19.98       48.80     20.75 o
 -13   2   6      388.81      398.62     46.00 o
 -12   2   6       12.71        2.52     14.68 o
 -11   2   6       23.26       36.69     15.27 o
 -10   2   6       89.33      104.15     17.04 o
  -9   2   6       26.65       32.99      7.70 o
  -8   2   6       18.12       23.54      4.95 o
  -7   2   6     1571.65     1516.55     24.22 o
  -6   2   6     4059.00     4023.07     43.15 o
  -5   2   6     3256.60     3329.55     33.56 o
  -4   2   6      131.55      130.02      4.97 o
  -3   2   6     2525.56     2411.06     23.48 o
  -2   2   6     3336.41     3326.46     32.10 o
  -1   2   6       65.66       72.61      4.97 o
   0   2   6     5514.02     5918.61     68.25 o
   1   2   6     2311.01     2264.98     26.33 o
   2   2   6      611.65      622.99     10.98 o
   3   2   6      306.26      317.76      8.29 o
   4   2   6     2694.94     2762.71     52.47 o
   5   2   6      157.58      159.93     11.15 o
   6   2   6      588.77      605.51     44.31 o
   7   2   6       10.13        3.97      9.13 o
   8   2   6       87.71      134.58     21.04 o
   9   2   6       51.97       54.57     13.73 o
 -13   3   6      455.10      497.95     37.07 o
 -12   3   6        0.92       20.67     16.03 o
 -11   3   6      237.51      293.39     26.75 o
 -10   3   6     1280.78     1253.32     46.72 o
  -9   3   6       29.22       29.25      7.37 o
  -8   3   6        2.75        1.83      4.62 o
  -7   3   6      189.20      181.61     17.89 o
  -6   3   6      215.86      210.84      6.78 o
  -5   3   6     2248.13     2218.61     24.36 o
  -4   3   6     1464.97     1540.66     16.53 o
  -3   3   6     1172.26     1186.83     14.40 o
  -2   3   6      603.70      599.80     13.52 o
  -1   3   6        9.22        6.80      2.64 o
   0   3   6     2184.95     2179.47     26.52 o
   1   3   6     3114.24     3096.58     47.23 o
   2   3   6      183.37      211.02      8.84 o
   3   3   6      136.96      145.08     10.00 o
   4   3   6     1225.23     1279.42     30.39 o
   5   3   6     1036.03      976.68     26.31 o
   6   3   6      298.36      310.23     20.92 o
   7   3   6        6.72       13.24     10.27 o
   8   3   6      115.58      128.64     16.43 o
   9   3   6       88.39       92.99     15.73 o
 -13   4   6      247.34      242.63     35.34 o
 -12   4   6       38.67       44.20     18.44 o
 -11   4   6      180.15      180.61     23.00 o
 -10   4   6      785.22      704.89     25.73 o
  -9   4   6        8.24       14.40      6.89 o
  -8   4   6       20.28       23.45      6.68 o
  -7   4   6      439.45      535.37     12.23 o
  -6   4   6     2382.06     2253.19     38.52 o
  -5   4   6      326.97      322.03      9.81 o
  -4   4   6       17.37       20.79      3.55 o
  -3   4   6     2725.99     2828.18     34.04 o
  -2   4   6     1032.24     1048.28     17.03 o
  -1   4   6        0.36        1.75      3.11 o
   0   4   6      490.05      503.41     10.35 o
   1   4   6     3376.06     3251.78     52.14 o
   2   4   6     4656.38     4762.01    104.54 o
   3   4   6        5.96        7.60      6.31 o
   4   4   6       79.32       81.60      9.32 o
   5   4   6       25.14       11.78      9.82 o
   6   4   6       72.96       61.00     12.32 o
   7   4   6        5.82        8.65      9.85 o
   8   4   6      133.83      128.35     43.19 o
   9   4   6       20.01       29.17     16.27 o
 -13   5   6      128.34      167.67     26.03 o
 -12   5   6        7.11       -0.87     15.48 o
 -11   5   6        2.97       19.46     14.87 o
 -10   5   6      374.31      362.23     22.71 o
  -9   5   6       20.50       41.57      8.37 o
  -8   5   6      124.24      111.64      8.81 o
  -7   5   6      411.32      426.36     19.63 o
  -6   5   6     1265.23     1246.25     25.34 o
  -5   5   6      256.59      246.80      9.23 o
  -4   5   6        0.73        8.44      3.72 o
  -3   5   6      715.50      656.57     15.16 o
  -2   5   6     2553.89     2598.72     39.72 o
  -1   5   6       74.05       71.74      5.06 o
   0   5   6     1036.85     1068.35     25.10 o
   1   5   6     1033.87      992.07     26.55 o
   2   5   6     1554.34     1516.16     55.53 o
   3   5   6      411.54      556.55     24.66 o
   4   5   6     2251.15     2280.93     59.74 o
   5   5   6      126.34      126.63     15.15 o
   6   5   6      302.83      264.52     20.72 o
   7   5   6       78.81       83.28     14.68 o
   8   5   6      832.36      865.99     48.24 o
 -12   6   6        6.59      -12.06     23.84 o
 -11   6   6       89.71      109.21     20.00 o
 -10   6   6      721.26      721.17     23.80 o
  -9   6   6      298.50      399.27     25.58 o
  -8   6   6      105.29       89.17      9.91 o
  -7   6   6      317.89      334.58     15.79 o
  -6   6   6     2004.09     1986.30     30.35 o
  -5   6   6      574.07      525.20     15.47 o
  -4   6   6       29.71       30.69      5.24 o
  -3   6   6       85.76       94.66      8.58 o
  -2   6   6      889.95      806.85     20.39 o
  -1   6   6       48.03       36.94      7.53 o
   0   6   6       97.41      116.62     10.49 o
   1   6   6      408.77      420.35     25.20 o
   2   6   6      348.38      302.13     18.57 o
   3   6   6      122.89      118.48     23.56 o
   4   6   6     1384.39     1309.58     42.07 o
   5   6   6      756.02      690.55     29.36 o
   6   6   6      117.77      100.50     19.63 o
   7   6   6       17.61       25.87     12.23 o
   8   6   6      196.08      190.72     26.93 o
 -12   7   6       28.44       23.15     17.17 o
 -11   7   6       76.26       74.02     23.13 o
 -10   7   6      926.20      922.25     36.53 o
  -9   7   6      262.03      264.26     16.32 o
  -8   7   6      198.71      189.20     13.68 o
  -7   7   6       89.59       73.95      9.24 o
  -6   7   6     1049.36     1038.29     26.29 o
  -5   7   6        3.03       -2.64      4.90 o
  -4   7   6       41.30       39.07      6.04 o
  -3   7   6      772.64      734.38     20.26 o
  -2   7   6      318.16      314.77     16.06 o
  -1   7   6      211.65      182.76     13.03 o
   0   7   6      229.24      282.21     15.31 o
   1   7   6      344.94      285.45     16.68 o
   2   7   6      806.66      801.55     25.93 o
   3   7   6       57.92       78.90     12.65 o
   4   7   6      564.93      598.13     28.32 o
   5   7   6      266.91      272.78     21.66 o
   6   7   6      285.61      253.78     21.54 o
   7   7   6       11.44        9.13     12.19 o
 -11   8   6      156.10      206.55     16.55 o
 -10   8   6      385.97      402.61     21.01 o
  -9   8   6     1116.22     1111.56     45.68 o
  -8   8   6       54.82       61.34      9.67 o
  -7   8   6     1209.05     1158.42     29.67 o
  -6   8   6      572.50      574.56     19.68 o
  -5   8   6       38.83       25.36      7.28 o
  -4   8   6      281.23      231.28     13.40 o
  -3   8   6      407.38      401.11     18.77 o
  -2   8   6      735.38      697.97     23.36 o
  -1   8   6       61.86       49.36      8.97 o
   0   8   6       12.48        7.43      7.34 o
   1   8   6      115.30      105.15     15.94 o
   2   8   6        2.76       -7.07      7.07 o
   3   8   6        6.13        3.69     11.50 o
   4   8   6      830.58      769.78     67.03 o
   5   8   6      146.76      120.53     31.13 o
   6   8   6       12.20       -1.62     12.06 o
 -10   9   6      196.85      174.50     15.56 o
  -9   9   6       55.62       47.90     13.28 o
  -8   9   6      113.91      129.22     13.68 o
  -7   9   6     1054.06     1037.43     46.64 o
  -6   9   6      932.53      906.93     25.79 o
  -5   9   6       33.35       20.05      9.59 o
  -4   9   6       97.25      116.64     12.24 o
  -3   9   6     1181.44     1180.36     33.34 o
  -2   9   6      718.62      697.63     24.91 o
  -1   9   6      536.11      508.89     21.66 o
   0   9   6      150.35      162.78     13.95 o
   1   9   6      152.41      152.27     14.06 o
   2   9   6       14.86        8.37      8.65 o
   3   9   6       19.32       11.53      9.06 o
   4   9   6      258.92      244.01     21.48 o
   5   9   6      156.61      170.09     20.02 o
  -9  10   6       68.53       65.92     12.03 o
  -8  10   6        2.94       -5.43      8.35 o
  -7  10   6      144.73      192.33     14.88 o
  -6  10   6      610.73      638.22     22.37 o
  -5  10   6       43.67       34.71      9.84 o
  -4  10   6      167.60      186.03     32.87 o
  -3  10   6     1377.53     1427.26     38.55 o
  -2  10   6      338.42      349.47     18.89 o
  -1  10   6        0.07        7.88      7.93 o
   0  10   6      130.11      117.14     13.20 o
   1  10   6      213.31      196.05     29.02 o
   2  10   6        1.38       -8.26      8.26 o
   3  10   6       10.51       26.79     10.52 o
  -8  11   6       62.71      102.09     28.05 o
  -7  11   6      306.21      328.58     21.74 o
  -6  11   6      316.87      323.09     21.25 o
  -5  11   6      294.11      289.83     19.77 o
  -4  11   6      199.31      208.57     17.06 o
  -3  11   6      967.05      941.38     32.23 o
  -2  11   6      113.44       96.32     12.73 o
  -1  11   6       66.65       76.01     12.18 o
   0  11   6      315.79      364.86     27.96 o
   1  11   6      138.25      157.16     23.43 o
  -4  12   6      112.55      145.71     18.35 o
  -3  12   6       50.12       52.75     11.34 o
  -2  12   6      367.71      427.73     22.69 o
  -1 -15   7        6.33        0.56     16.83 o
   0 -15   7      660.73      659.72     33.91 o
   1 -15   7       47.88       63.77     16.06 o
   2 -15   7        3.09       -3.30      6.27 o
   3 -15   7      352.67      406.47     17.97 o
   4 -15   7      153.42      156.86     12.09 o
   5 -15   7       13.20        1.68     16.27 o
  -2 -14   7       13.30       63.95     20.75 o
  -1 -14   7      636.21      650.42     31.73 o
   0 -14   7      576.64      566.82     29.55 o
   1 -14   7      660.86      775.44     35.24 o
   2 -14   7      105.78      112.94      9.85 o
   3 -14   7      155.16      155.96     17.72 o
   4 -14   7      170.19      164.01     13.37 o
   5 -14   7      158.16      165.15     12.26 o
   6 -14   7        7.92        4.29      7.68 o
  -6 -13   7      220.21      226.06     18.51 o
  -5 -13   7      133.79      135.19     12.90 o
  -4 -13   7      489.97      436.97     18.51 o
  -3 -13   7      345.66      378.07     37.58 o
  -2 -13   7       33.59       24.68     16.27 o
  -1 -13   7      283.83      307.71     23.20 o
   0 -13   7        4.32       -9.82      9.82 o
   1 -13   7      206.80      204.65     21.97 o
   2 -13   7        0.08        3.30      5.83 o
   3 -13   7      433.55      489.48     24.51 o
   4 -13   7      404.65      389.37     18.04 o
   5 -13   7       19.80       14.25      7.19 o
   6 -13   7       81.53       65.72     24.08 o
   7 -13   7      670.00      668.14     25.09 o
   8 -13   7      211.53      222.58     17.42 o
  -7 -12   7      155.95      182.87     19.07 o
  -6 -12   7      448.50      442.02     24.68 o
  -5 -12   7       58.28       41.51      8.98 o
  -4 -12   7       86.42       93.86      9.12 o
  -3 -12   7       82.98       87.68      5.71 o
  -2 -12   7        0.35        2.60      8.62 o
  -1 -12   7     1062.62     1097.80     38.95 o
   0 -12   7      790.30      786.26     20.58 o
   1 -12   7     1411.46     1477.04     34.09 o
   2 -12   7       18.32        3.78      7.18 o
   3 -12   7     1006.40      923.28     25.85 o
   4 -12   7      212.76      195.82      9.96 o
   5 -12   7      385.21      356.11     12.53 o
   6 -12   7       51.05       53.59      8.54 o
   7 -12   7      215.51      242.28     16.59 o
   8 -12   7      220.76      249.10     19.43 o
   9 -12   7       72.56       49.11     13.68 o
  -8 -11   7       18.49       21.88     11.78 o
  -7 -11   7      273.57      284.96     23.00 o
  -6 -11   7      635.29      632.74     29.73 o
  -5 -11   7      375.58      327.09     16.89 o
  -4 -11   7      229.55      242.97     13.44 o
  -3 -11   7        3.32        7.29      5.06 o
  -2 -11   7       49.00       39.08      4.17 o
  -1 -11   7      264.47      270.76      8.37 o
   0 -11   7     1959.63     1960.28     39.78 o
   1 -11   7      217.72      208.40     11.11 o
   2 -11   7       56.75       63.88      7.72 o
   3 -11   7      599.60      615.17     20.16 o
   4 -11   7      277.46      248.97     11.07 o
   5 -11   7      117.47      121.63      8.21 o
   6 -11   7       10.36        4.17      5.76 o
   7 -11   7      497.27      498.47     19.19 o
   8 -11   7      530.64      550.68     21.12 o
   9 -11   7      101.85       72.45     10.80 o
  -9 -10   7       25.10       54.97     15.15 o
  -8 -10   7      137.91      161.55     19.63 o
  -7 -10   7       14.13        8.37      7.89 o
  -6 -10   7      242.64      253.77     12.65 o
  -5 -10   7        6.00        5.61      6.28 o
  -4 -10   7      361.09      345.60     24.12 o
  -3 -10   7        7.02        8.23      4.47 o
  -2 -10   7     1495.56     1479.33     32.76 o
  -1 -10   7      478.68      458.71     11.17 o
   0 -10   7     1364.62     1384.74     27.32 o
   1 -10   7      351.46      362.90     16.02 o
   2 -10   7        5.87        8.60      6.02 o
   3 -10   7      248.23      328.26     10.72 o
   4 -10   7       64.59       61.12      5.06 o
   5 -10   7      519.49      491.56     13.98 o
   6 -10   7      122.03      112.78      9.13 o
   7 -10   7      761.51      727.78     27.54 o
   8 -10   7      305.60      256.41     15.15 o
   9 -10   7        2.46        0.86      7.31 o
  10 -10   7       58.83       68.62     10.82 o
 -10  -9   7      271.65      317.42     23.98 o
  -9  -9   7       10.26       21.30     10.48 o
  -8  -9   7      253.40      295.53     17.23 o
  -7  -9   7     1214.15     1147.95     33.52 o
  -6  -9   7      894.26      859.75     28.84 o
  -5  -9   7       13.17       12.70     13.18 o
  -4  -9   7       36.82       24.12      6.71 o
  -3  -9   7       35.40       27.49     13.46 o
  -2  -9   7        0.07       -0.98      3.21 o
  -1  -9   7      201.49      208.97     14.21 o
   0  -9   7      378.62      398.92     10.38 o
   1  -9   7      122.98      133.98      9.43 o
   2  -9   7      197.79      184.95     11.26 o
   3  -9   7      323.74      318.78     10.77 o
   4  -9   7      531.89      578.60     12.85 o
   5  -9   7      126.03      120.42      7.12 o
   6  -9   7       51.28       56.91     11.65 o
   7  -9   7      687.26      709.33     34.73 o
   8  -9   7      699.21      639.49     20.75 o
   9  -9   7        2.76       -3.09      6.84 o
  10  -9   7      102.68      117.18     12.14 o
 -11  -8   7      444.01      350.51     26.11 o
 -10  -8   7      121.60      125.81     15.81 o
  -9  -8   7       66.26       74.27     10.46 o
  -8  -8   7      325.92      359.52     14.74 o
  -7  -8   7     1299.29     1231.99     29.75 o
  -6  -8   7      132.72      136.54     10.64 o
  -5  -8   7      218.91      218.92     13.71 o
  -4  -8   7     2940.14     2851.88     74.32 o
  -3  -8   7     3618.96     3587.18     61.96 o
  -2  -8   7      597.65      635.74     23.09 o
  -1  -8   7      767.91      784.08     17.89 o
   0  -8   7      235.52      211.55      7.17 o
   1  -8   7      794.63      927.47     16.58 o
   2  -8   7     1576.53     1630.30     28.43 o
   3  -8   7     2266.77     2257.66     28.89 o
   4  -8   7       85.23       93.34      5.97 o
   5  -8   7        3.90        1.87      4.01 o
   6  -8   7      479.20      495.27     14.42 o
   7  -8   7     2803.19     2831.02     59.68 o
   8  -8   7      531.98      521.44     24.13 o
   9  -8   7      147.74      137.24     11.95 o
  10  -8   7      513.40      520.04     20.91 o
  11  -8   7      119.85      188.04     22.57 o
 -11  -7   7      524.09      478.90     30.57 o
 -10  -7   7      311.76      369.65     20.73 o
  -9  -7   7      335.85      327.40     18.47 o
  -8  -7   7      994.32     1042.97     26.88 o
  -7  -7   7      809.31      750.07     27.61 o
  -6  -7   7      406.50      388.83     18.46 o
  -5  -7   7     1886.97     1869.94     49.13 o
  -4  -7   7     1650.20     1635.53     34.49 o
  -3  -7   7     1649.17     1503.82     29.98 o
  -2  -7   7       33.28       38.64      6.76 o
  -1  -7   7      122.45      110.36      6.04 o
   0  -7   7        4.91        1.83      2.53 o
   1  -7   7        1.91        0.49      2.07 o
   2  -7   7      154.07      144.95      7.14 o
   3  -7   7     1308.64     1330.78     17.33 o
   4  -7   7      384.17      362.67      8.88 o
   5  -7   7      428.66      418.78     12.25 o
   6  -7   7     2577.95     2593.26     41.43 o
   7  -7   7      193.10      156.35     10.67 o
   8  -7   7      148.82      163.89     14.17 o
   9  -7   7       58.40       66.39      9.16 o
  10  -7   7      133.69      171.04     16.08 o
  11  -7   7      243.74      250.29     25.18 o
 -12  -6   7      102.21      108.63     19.91 o
 -11  -6   7       27.06       41.00     10.45 o
 -10  -6   7       86.67       88.11     11.63 o
  -9  -6   7      178.78      186.26     12.88 o
  -8  -6   7     1296.15     1277.21     27.97 o
  -7  -6   7      926.58      909.13     30.97 o
  -6  -6   7      603.21      589.47     44.03 o
  -5  -6   7      445.59      429.55     11.86 o
  -4  -6   7     1185.83     1249.07     22.54 o
  -3  -6   7      720.89      655.25     12.40 o
  -2  -6   7     1474.45     1435.10     24.77 o
  -1  -6   7     1242.77     1273.77     22.69 o
   0  -6   7       63.51       54.65      2.69 o
   1  -6   7      115.62      120.01      5.19 o
   2  -6   7       31.65       27.22      2.76 o
   3  -6   7     1732.95     1740.88     29.07 o
   4  -6   7       55.91       55.33      4.52 o
   5  -6   7     1344.10     1368.34     23.98 o
   6  -6   7      440.59      465.08     13.59 o
   7  -6   7       29.41       26.26      6.43 o
   8  -6   7        4.34       14.34      7.43 o
   9  -6   7       61.62       73.22     11.47 o
  10  -6   7      369.01      383.98     41.79 o
  11  -6   7      173.55      199.23     22.21 o
 -12  -5   7      174.57      152.35     16.29 o
 -11  -5   7      562.63      519.79     27.81 o
 -10  -5   7       61.35       70.52     10.70 o
  -9  -5   7      112.15      116.60     10.67 o
  -8  -5   7     2550.59     2414.29     51.47 o
  -7  -5   7      431.33      453.74     21.14 o
  -6  -5   7      458.55      468.99     23.00 o
  -5  -5   7     1567.36     1512.03     21.12 o
  -4  -5   7     1993.91     1987.56     25.52 o
  -3  -5   7       23.09       29.05      2.68 o
  -2  -5   7        6.76       13.86      1.82 o
  -1  -5   7     2945.00     2964.31     32.44 o
   0  -5   7     1801.93     1832.15     19.97 o
   1  -5   7       92.98      114.18      3.91 o
   2  -5   7      251.04      288.06      6.50 o
   3  -5   7     1729.12     1710.93     19.88 o
   4  -5   7      774.46      752.21     12.74 o
   5  -5   7       52.09       48.47      5.47 o
   6  -5   7      112.55      138.56      6.35 o
   7  -5   7      329.71      323.47     18.16 o
   8  -5   7       96.92       97.23     11.11 o
   9  -5   7       80.99      117.03     34.50 o
  10  -5   7      352.95      372.81     27.12 o
  11  -5   7      313.91      333.20     39.27 o
 -12  -4   7       45.09       78.25     13.41 o
 -11  -4   7      124.65      136.02     14.33 o
 -10  -4   7        4.10       -5.36      6.08 o
  -9  -4   7      565.59      562.55     18.10 o
  -8  -4   7      124.05      126.89      9.45 o
  -7  -4   7      126.63      123.69      8.49 o
  -6  -4   7      261.84      309.00     10.48 o
  -5  -4   7      619.40      572.12     11.10 o
  -4  -4   7     4061.58     4003.06     41.21 o
  -3  -4   7      193.26      173.13      4.75 o
  -2  -4   7     5472.83     5590.71     55.34 o
  -1  -4   7        4.77        8.09      1.96 o
   0  -4   7       96.47       97.60     11.22 o
   1  -4   7      547.00      509.16      8.62 o
   2  -4   7     1205.07     1329.73     14.70 o
   3  -4   7     3627.65     3738.25     32.41 o
   4  -4   7     1158.80     1120.95     14.49 o
   5  -4   7      592.05      592.00     14.72 o
   6  -4   7     1196.26     1225.51     33.28 o
   7  -4   7      154.93      164.80     10.47 o
   8  -4   7       61.42       74.07     13.46 o
   9  -4   7       99.87       93.94     14.93 o
  10  -4   7      441.85      468.39     43.19 o
  11  -4   7      126.34      149.77     29.17 o
 -13  -3   7       70.26       86.03     19.56 o
 -12  -3   7      147.69      193.12     17.78 o
 -11  -3   7       35.97       33.84     10.79 o
 -10  -3   7      108.87      114.71     10.80 o
  -9  -3   7        1.70       -2.33      5.27 o
  -8  -3   7      177.49      177.99     13.20 o
  -7  -3   7       38.25       48.97      8.31 o
  -6  -3   7        6.70        6.96      3.76 o
  -5  -3   7      881.99      866.52     14.51 o
  -4  -3   7      931.84      887.26     12.03 o
  -3  -3   7      347.80      383.91      6.89 o
  -2  -3   7        9.94       22.55      3.13 o
  -1  -3   7     1311.36     1203.35     12.50 o
   0  -3   7     1223.73     1210.64     11.75 o
   1  -3   7      719.14      770.29      8.99 o
   2  -3   7      611.26      591.63      7.86 o
   3  -3   7      575.31      542.78     11.26 o
   4  -3   7     1222.45     1159.46     15.41 o
   5  -3   7      223.36      220.28      7.18 o
   6  -3   7      251.80      268.81     12.23 o
   7  -3   7     1174.20     1240.16     26.96 o
   8  -3   7      192.74      209.05     18.29 o
   9  -3   7        4.34        3.75     21.32 o
  10  -3   7     1124.70     1229.02     63.95 o
  11  -3   7       12.58       14.02     18.51 o
 -13  -2   7       48.69       74.25     19.16 o
 -12  -2   7      370.01      398.19     31.27 o
 -11  -2   7      114.77      122.08     14.50 o
 -10  -2   7       87.90       84.06     16.03 o
  -9  -2   7       74.25       63.18      9.64 o
  -8  -2   7      214.74      278.49     16.03 o
  -7  -2   7     1142.30     1039.18     18.97 o
  -6  -2   7     1333.08     1288.82     16.87 o
  -5  -2   7       98.22      160.43      4.30 o
  -4  -2   7      149.61      108.93      3.48 o
  -3  -2   7      636.21      636.40      7.80 o
  -2  -2   7     1596.47     1646.96     15.78 o
  -1  -2   7        5.49        6.11      1.67 o
   0  -2   7     3598.66     3638.51     31.35 o
   1  -2   7      751.80      810.07     15.18 o
   2  -2   7      924.26      912.30     12.92 o
   3  -2   7      152.43      180.47      5.70 o
   4  -2   7     1977.11     2059.41     26.07 o
   5  -2   7      125.21      124.79      5.96 o
   6  -2   7      180.75      188.00      7.48 o
   7  -2   7     1974.66     1817.83     51.80 o
   8  -2   7      406.25      415.17     24.65 o
   9  -2   7      263.61      259.31     37.30 o
  10  -2   7      599.63      659.47     32.01 o
  11  -2   7        5.76       28.05     20.19 o
 -13  -1   7        5.68       19.35     15.73 o
 -12  -1   7      327.13      295.68     40.11 o
 -11  -1   7      268.72      228.80     35.34 o
 -10  -1   7       65.49       69.40      9.32 o
  -9  -1   7       27.58       25.60      8.36 o
  -8  -1   7      746.12      667.60     39.38 o
  -7  -1   7     1650.20     1580.09     26.20 o
  -6  -1   7       55.14       71.61      3.88 o
  -5  -1   7     1044.89      995.88     14.97 o
  -4  -1   7        5.95        4.78      2.30 o
  -3  -1   7       61.17       48.96      2.88 o
  -2  -1   7      986.35      965.30     10.50 o
  -1  -1   7     1641.63     1628.08     15.68 o
   0  -1   7       12.72        2.01      1.70 o
   1  -1   7      316.17      364.63      6.34 o
   2  -1   7      722.91      768.50     23.64 o
   3  -1   7     2736.94     2746.36     32.27 o
   4  -1   7     1786.11     1743.26     22.74 o
   5  -1   7       25.45      135.73      6.57 o
   6  -1   7     1334.53     1206.85     25.50 o
   7  -1   7      885.21      847.28     38.14 o
   8  -1   7      557.23      511.86     25.87 o
   9  -1   7       10.61       26.50     13.46 o
  10  -1   7      155.73      197.53     21.22 o
  11  -1   7       14.06        0.56     19.07 o
 -13   0   7      129.51      172.35     23.20 o
 -12   0   7      577.27      578.18     35.13 o
 -11   0   7      209.79      223.90     23.60 o
 -10   0   7      610.68      544.76     30.91 o
  -9   0   7       50.53       39.67      9.25 o
  -8   0   7     3184.10     3003.82     61.48 o
  -7   0   7      824.93      857.66     16.19 o
  -6   0   7       63.84       70.05      4.11 o
  -5   0   7     1186.11     1110.70     14.85 o
  -4   0   7        9.45       68.63      4.47 o
  -3   0   7      775.00      733.53      9.52 o
  -2   0   7      948.06      877.71     11.17 o
  -1   0   7     2668.30     2727.11     35.34 o
   0   0   7     2656.83     2609.54     27.83 o
   1   0   7     2198.50     2448.28     28.65 o
   2   0   7        4.23       17.27      3.60 o
   3   0   7      562.30      532.09      9.84 o
   4   0   7     1394.86     1421.92     21.30 o
   5   0   7       73.47       70.59     15.71 o
   6   0   7      424.19      372.54     21.69 o
   7   0   7      478.40      467.93     19.44 o
   8   0   7       15.09       17.51     10.36 o
   9   0   7      328.09      346.25     25.78 o
  10   0   7      498.60      516.24     32.68 o
 -13   1   7       40.03       28.45     16.60 o
 -12   1   7      257.25      290.47     27.51 o
 -11   1   7      310.03      272.55     25.56 o
 -10   1   7        4.54       17.35     12.67 o
  -9   1   7      565.70      559.05     37.58 o
  -8   1   7     1073.15     1054.94     25.39 o
  -7   1   7      675.73      690.48     13.25 o
  -6   1   7        9.97       15.53      3.27 o
  -5   1   7      759.79      719.64     10.75 o
  -4   1   7     1809.40     1732.32     24.66 o
  -3   1   7       18.33       18.80      4.05 o
  -2   1   7      138.44      157.93      4.41 o
  -1   1   7     9659.02     9822.72     84.39 o
   0   1   7     1070.96     1137.75     13.74 o
   1   1   7     1530.76     1576.25     20.08 o
   2   1   7      210.82      184.71      7.83 o
   3   1   7      911.19      870.96     16.31 o
   4   1   7      243.07      239.87     13.06 o
   5   1   7      334.15      340.55     31.13 o
   6   1   7      554.54      652.16     29.45 o
   7   1   7     2001.41     1999.32     56.97 o
   8   1   7        1.02        2.21     16.55 o
   9   1   7      142.17      173.33     29.17 o
  10   1   7      185.11      224.38     34.22 o
 -13   2   7       91.94       72.96     20.69 o
 -12   2   7      430.14      428.34     60.58 o
 -11   2   7       17.67       10.00     15.06 o
 -10   2   7       36.33       32.67     13.58 o
  -9   2   7     2175.96     2223.43     65.64 o
  -8   2   7     3213.93     3186.51     43.64 o
  -7   2   7      589.88      595.34     14.30 o
  -6   2   7        3.22       79.59      6.02 o
  -5   2   7     2579.43     2424.00     26.04 o
  -4   2   7     1178.67     1098.77     13.14 o
  -3   2   7      238.49      232.70      5.29 o
  -2   2   7      389.86      390.90      6.75 o
  -1   2   7        5.60       12.72      3.21 o
   0   2   7      290.62      336.40      8.16 o
   1   2   7       24.11       27.68      3.41 o
   2   2   7      399.29      397.84      9.62 o
   3   2   7      105.16      112.50     15.28 o
   4   2   7       56.40       54.47      8.42 o
   5   2   7     3420.41     3308.02     79.66 o
   6   2   7       27.74       47.88     11.52 o
   7   2   7      108.90      142.66     16.58 o
   8   2   7      230.42      215.93     22.72 o
   9   2   7      328.49      370.22     39.27 o
 -13   3   7       60.57       17.81     18.13 o
 -12   3   7      266.83      245.12     26.17 o
 -11   3   7       69.64       84.66     33.94 o
 -10   3   7      203.10      192.09     22.20 o
  -9   3   7     1518.94     1415.02     36.97 o
  -8   3   7      491.02      519.28     15.10 o
  -7   3   7       53.33       47.53      7.42 o
  -6   3   7     1659.84     1635.06     25.00 o
  -5   3   7     1733.32     1792.93     22.36 o
  -4   3   7      347.65      361.16      7.78 o
  -3   3   7      269.27      325.55      6.63 o
  -2   3   7      226.63      212.32      6.94 o
  -1   3   7     1647.47     1670.56     24.00 o
   0   3   7        2.62        7.04      5.02 o
   1   3   7     1358.81     1415.58     31.09 o
   2   3   7       15.99       17.31     10.60 o
   3   3   7      465.65      455.60     17.17 o
   4   3   7      423.54      448.24     21.94 o
   5   3   7      269.78      231.81     18.73 o
   6   3   7       27.43       14.25     10.48 o
   7   3   7      319.80      341.18     23.95 o
   8   3   7      100.20       90.66     24.12 o
   9   3   7       10.56        7.56     16.27 o
 -13   4   7      183.46      169.64     25.78 o
 -12   4   7      595.50      572.50     38.05 o
 -11   4   7      210.75      218.24     33.38 o
 -10   4   7       82.02       53.95     16.06 o
  -9   4   7      876.42      871.52     21.25 o
  -8   4   7       48.11       76.16      8.93 o
  -7   4   7     1323.06     1298.54     22.42 o
  -6   4   7      404.48      403.95      9.39 o
  -5   4   7     1273.76     1199.87     20.67 o
  -4   4   7      502.03      531.42     13.87 o
  -3   4   7       37.50       42.89      4.80 o
  -2   4   7      242.87      241.47      9.69 o
  -1   4   7      981.50      946.19     20.13 o
   0   4   7     1560.58     1577.50     38.05 o
   1   4   7      145.34      148.26     13.68 o
   2   4   7      305.55      311.68     14.49 o
   3   4   7      580.07      580.43     19.50 o
   4   4   7      324.36      341.91     20.72 o
   5   4   7      631.96      625.89     46.56 o
   6   4   7       37.52       46.32     12.76 o
   7   4   7      204.97      168.75     36.74 o
   8   4   7       72.88      109.73     17.73 o
   9   4   7      172.34      193.52     29.17 o
 -12   5   7      201.82      210.60     26.14 o
 -11   5   7      199.63      220.38     24.90 o
 -10   5   7        6.87        7.59     13.42 o
  -9   5   7      199.13      227.37     19.76 o
  -8   5   7       84.80       63.48     11.96 o
  -7   5   7        1.03       -0.98      5.16 o
  -6   5   7       25.35       24.17      5.80 o
  -5   5   7     1834.47     1768.03     27.51 o
  -4   5   7      361.57      394.26     11.13 o
  -3   5   7      232.39      195.36      8.41 o
  -2   5   7      205.27      201.76     11.65 o
  -1   5   7      445.30      444.59     14.36 o
   0   5   7      549.79      520.64     25.67 o
   1   5   7      279.85      273.51     15.39 o
   2   5   7     1079.31     1131.21     36.92 o
   3   5   7     5765.46     5549.90    123.14 o
   4   5   7       64.20       73.18     13.16 o
   5   5   7        5.98       39.50     11.72 o
   6   5   7      261.22      252.59     21.56 o
   7   5   7      158.38      171.12     39.83 o
   8   5   7       59.08       85.03     16.58 o
 -12   6   7      422.67      460.53     36.28 o
 -11   6   7      129.92      114.93     21.24 o
 -10   6   7       33.48       43.49     10.05 o
  -9   6   7      119.57      106.00     11.28 o
  -8   6   7      265.47      300.82     16.45 o
  -7   6   7       39.42       34.45      8.27 o
  -6   6   7       20.53       19.93      5.91 o
  -5   6   7     2045.23     1963.94     33.84 o
  -4   6   7      338.67      352.46     12.43 o
  -3   6   7      287.42      307.65     13.66 o
  -2   6   7       22.49       11.34      7.11 o
  -1   6   7      181.28      176.03     13.20 o
   0   6   7       23.35       22.62     13.00 o
   1   6   7      308.06      284.25     16.72 o
   2   6   7      798.61      845.46     39.96 o
   3   6   7     1373.49     1302.61     42.58 o
   4   6   7      198.57      211.82     49.36 o
   5   6   7       81.88       65.07     14.11 o
   6   6   7      347.71      323.83     24.64 o
   7   6   7      191.48      216.99     21.97 o
 -11   7   7      377.13      319.60     30.74 o
 -10   7   7      161.81      179.13     14.95 o
  -9   7   7      379.69      381.59     19.43 o
  -8   7   7       39.37       32.60      8.67 o
  -7   7   7       80.31       68.71      9.57 o
  -6   7   7     1016.09     1034.98     27.07 o
  -5   7   7     1712.99     1614.87     35.06 o
  -4   7   7      436.92      392.89     21.62 o
  -3   7   7        2.29        1.12      6.48 o
  -2   7   7       64.39       72.78      9.93 o
  -1   7   7     1116.41     1047.18     42.42 o
   0   7   7       52.30       70.99      9.97 o
   1   7   7        2.86        8.43      7.15 o
   2   7   7      352.70      341.21     18.49 o
   3   7   7      234.92      258.43     40.11 o
   4   7   7       54.51       53.86     13.49 o
   5   7   7       52.24       34.88     12.32 o
   6   7   7      327.09      371.18     27.04 o
 -11   8   7       64.23       67.24     14.51 o
 -10   8   7       33.46       24.83     10.00 o
  -9   8   7      456.41      435.21     20.79 o
  -8   8   7      825.06      898.13     27.25 o
  -7   8   7       35.00       33.43      8.82 o
  -6   8   7      218.44      249.83     15.18 o
  -5   8   7      372.12      415.90     17.73 o
  -4   8   7      182.11      174.89     15.37 o
  -3   8   7      130.45      138.53     12.78 o
  -2   8   7        3.80        7.77      7.62 o
  -1   8   7      179.25      168.00     14.18 o
   0   8   7       74.43       67.15     10.93 o
   1   8   7        4.18        3.49      7.68 o
   2   8   7      749.33      811.69     36.09 o
   3   8   7      253.06      231.53     17.41 o
   4   8   7      121.69      130.72     19.35 o
   5   8   7       42.93       23.60     13.20 o
 -10   9   7        0.83       -5.78      9.66 o
  -9   9   7      188.41      222.24     16.89 o
  -8   9   7      592.32      565.75     22.80 o
  -7   9   7       90.59      100.66     12.04 o
  -6   9   7       46.87       40.58      9.26 o
  -5   9   7      142.82      159.99     14.65 o
  -4   9   7       44.99       31.85      9.52 o
  -3   9   7      135.25      107.25     12.77 o
  -2   9   7     1356.85     1370.65     37.89 o
  -1   9   7      375.58      369.87     19.73 o
   0   9   7       11.62        9.38      8.15 o
   1   9   7       93.27      111.65     13.19 o
   2   9   7      220.61      201.68     17.01 o
   3   9   7      661.04      660.25     26.95 o
   4   9   7      210.14      256.01     19.51 o
  -8  10   7      542.43      570.02     24.30 o
  -7  10   7        1.75       -6.25      9.67 o
  -6  10   7       73.90       52.20     11.62 o
  -5  10   7      180.80      142.49     15.25 o
  -4  10   7      136.79      137.92     14.60 o
  -3  10   7       44.94       87.08     14.31 o
  -2  10   7      620.64      599.24     27.99 o
  -1  10   7      516.84      497.95     23.60 o
   0  10   7      173.01      162.44     15.63 o
   1  10   7       37.22       30.55     10.95 o
   2  10   7      111.60      117.00     14.76 o
  -6  11   7      139.88      125.97     15.30 o
  -5  11   7      446.26      470.17     28.27 o
  -4  11   7      132.04      120.06     14.81 o
  -3  11   7        3.84       -1.98     11.04 o
  -2  11   7       27.91       16.75     10.54 o
  -1  11   7       33.18       20.90     11.80 o
   0  11   7        4.58       -7.76      8.72 o
  -2 -15   8      309.22      338.81     39.27 o
  -1 -15   8       46.32       37.58     21.88 o
   0 -15   8        0.25       -7.25     11.02 o
   1 -15   8       90.71      101.73     17.39 o
   2 -15   8       35.50        7.12      6.98 o
   3 -15   8      518.53      491.64     28.88 o
   4 -15   8       45.00       47.67      9.62 o
  -3 -14   8       60.54       82.46     23.00 o
  -2 -14   8      567.90      480.17     43.75 o
  -1 -14   8       57.11       44.42     12.45 o
   0 -14   8        8.77        9.73     10.90 o
   1 -14   8      945.49     1006.07     26.41 o
   2 -14   8      198.85      202.63     13.13 o
   3 -14   8      124.96      121.15     11.43 o
   4 -14   8        8.76        5.01     10.72 o
   5 -14   8      422.86      440.60     18.70 o
   6 -14   8      266.24      252.28     17.33 o
  -6 -13   8      113.77      124.53     14.58 o
  -5 -13   8      298.11      280.47     17.39 o
  -4 -13   8       70.06       81.57      8.74 o
  -3 -13   8       82.76       86.32      5.92 o
  -2 -13   8      437.25      471.75     37.58 o
  -1 -13   8       35.73       47.48     14.58 o
   0 -13   8       75.33       67.48      7.61 o
   1 -13   8      409.23      402.15     15.94 o
   2 -13   8      147.93      145.98     11.14 o
   3 -13   8        5.07        0.74     10.14 o
   4 -13   8      184.21      210.67     14.50 o
   5 -13   8      214.70      203.68     10.87 o
   6 -13   8       85.66       73.36      9.82 o
   7 -13   8        1.26        7.99      8.22 o
  -7 -12   8       23.43       16.27     10.66 o
  -6 -12   8       55.24       59.46     11.78 o
  -5 -12   8       97.19       96.38     30.01 o
  -4 -12   8      131.42      127.11     10.93 o
  -3 -12   8      950.52      948.35     28.11 o
  -2 -12   8     1529.33     1572.99     34.10 o
  -1 -12   8      479.34      473.50     20.77 o
   0 -12   8      218.78      233.65     11.89 o
   1 -12   8      135.90      119.42      9.65 o
   2 -12   8      492.71      496.53     23.56 o
   3 -12   8       13.61        2.65     10.61 o
   4 -12   8       87.81       82.14     10.09 o
   5 -12   8      353.04      348.63     13.36 o
   6 -12   8      185.24      179.81     12.97 o
   7 -12   8       12.95       14.59      7.95 o
   8 -12   8      466.44      439.92     33.81 o
  -8 -11   8      235.03      218.77     23.00 o
  -7 -11   8      202.28      192.40     20.19 o
  -6 -11   8       26.63       39.95      6.95 o
  -5 -11   8      296.38      323.44     17.32 o
  -4 -11   8       78.10       83.49     22.16 o
  -3 -11   8      191.36      182.60     10.65 o
  -2 -11   8     2128.68     2149.34     51.51 o
  -1 -11   8      177.35      195.92     12.04 o
   0 -11   8       56.45       40.70      7.47 o
   1 -11   8      408.14      409.77     18.10 o
   2 -11   8      289.46      278.26     16.27 o
   3 -11   8        0.29       -1.07      4.37 o
   4 -11   8     1679.27     1539.88     25.36 o
   5 -11   8      686.79      760.19     17.63 o
   6 -11   8      374.96      365.25     15.49 o
   7 -11   8        0.04       -1.01      6.67 o
   8 -11   8      164.86      155.39     14.98 o
   9 -11   8      270.60      249.63     16.32 o
  -9 -10   8       30.59       26.36     12.90 o
  -8 -10   8        3.58       10.72      8.91 o
  -7 -10   8       38.76       30.03      7.11 o
  -6 -10   8      185.93      156.35     22.44 o
  -5 -10   8      115.37      129.66     12.14 o
  -4 -10   8      311.21      286.90     25.24 o
  -3 -10   8      139.81      128.78     11.11 o
  -2 -10   8       21.69       25.96      6.41 o
  -1 -10   8       69.82      101.82      9.43 o
   0 -10   8      113.30      110.08     13.74 o
   1 -10   8      581.51      624.85     19.33 o
   2 -10   8      802.02      887.18     24.54 o
   3 -10   8        8.09        6.15      3.34 o
   4 -10   8      166.38      165.97      7.82 o
   5 -10   8      378.62      421.06     17.43 o
   6 -10   8      565.88      585.94     19.68 o
   7 -10   8       30.72       20.29      7.27 o
   8 -10   8       77.21       73.14      9.89 o
   9 -10   8       53.72       47.00      9.71 o
  10 -10   8      123.43      124.76     17.08 o
 -10  -9   8      158.83      147.54     17.52 o
  -9  -9   8      148.88      150.05     16.86 o
  -8  -9   8       91.01      106.85     13.29 o
  -7  -9   8      169.99      201.24     22.58 o
  -6  -9   8      120.32      134.54     10.95 o
  -5  -9   8        3.60        3.14      8.69 o
  -4  -9   8       73.77       74.65      9.24 o
  -3  -9   8      258.91      263.71     17.95 o
  -2  -9   8      592.32      603.34     20.44 o
  -1  -9   8       24.07       12.25      5.47 o
   0  -9   8      172.82      197.60     10.92 o
   1  -9   8     1218.14     1181.45     28.22 o
   2  -9   8     2950.29     2914.27     47.02 o
   3  -9   8      422.67      456.09      9.58 o
   4  -9   8        7.63       -3.86      3.86 o
   5  -9   8      970.68      902.01     18.32 o
   6  -9   8      328.82      338.14     15.75 o
   7  -9   8       23.59       11.77      7.82 o
   8  -9   8      691.47      740.13     23.89 o
   9  -9   8      601.89      589.73     21.46 o
  10  -9   8       12.77       11.79      8.34 o
 -11  -8   8       88.42      104.04     16.71 o
 -10  -8   8       29.36       21.20      9.24 o
  -9  -8   8       57.62       59.15      8.56 o
  -8  -8   8       15.59       20.54      7.21 o
  -7  -8   8     1083.37     1074.14     29.17 o
  -6  -8   8     1556.21     1800.39     40.20 o
  -5  -8   8      107.73      108.23      9.18 o
  -4  -8   8      278.02      232.83     14.10 o
  -3  -8   8      279.34      328.07     31.13 o
  -2  -8   8      625.17      619.82     27.49 o
  -1  -8   8      699.87      660.62     29.79 o
   0  -8   8       65.71       86.82      9.36 o
   1  -8   8     1809.19     1727.64     29.83 o
   2  -8   8     1360.62     1293.47     21.37 o
   3  -8   8      147.25      139.35      6.80 o
   4  -8   8       25.46       23.25      4.82 o
   5  -8   8     1066.00     1077.70     20.94 o
   6  -8   8      122.25      108.51      9.70 o
   7  -8   8     1663.85     1600.48     40.22 o
   8  -8   8      906.87      881.11     34.74 o
   9  -8   8      532.55      564.57     20.52 o
  10  -8   8       13.94       10.15      9.67 o
 -11  -7   8       65.73      103.05     13.91 o
 -10  -7   8       25.94       18.94     17.88 o
  -9  -7   8       75.24       83.88      9.14 o
  -8  -7   8      283.00      280.06     19.54 o
  -7  -7   8     2311.77     2341.22     59.97 o
  -6  -7   8      191.56      198.50     12.45 o
  -5  -7   8      352.83      357.18     11.36 o
  -4  -7   8      302.33      291.18     14.40 o
  -3  -7   8      175.21      156.62      6.54 o
  -2  -7   8      968.80      906.33     18.33 o
  -1  -7   8      102.78      105.61      4.69 o
   0  -7   8      427.60      401.05      9.99 o
   1  -7   8     2522.37     2510.10     28.79 o
   2  -7   8     2587.80     2650.04     30.44 o
   3  -7   8      355.36      348.66      8.59 o
   4  -7   8      254.86      350.07     40.07 o
   5  -7   8      908.46      904.06     18.72 o
   6  -7   8      455.96      454.00     14.35 o
   7  -7   8      447.84      502.28     20.87 o
   8  -7   8      695.19      691.37     25.45 o
   9  -7   8       29.58       23.89      9.11 o
  10  -7   8        5.66       -1.73     22.16 o
 -12  -6   8       21.32        6.42      9.84 o
 -11  -6   8      446.55      453.73     22.85 o
 -10  -6   8      369.48      354.03     25.34 o
  -9  -6   8      282.40      317.91     16.80 o
  -8  -6   8       11.91       22.27      9.01 o
  -7  -6   8      527.35      505.26     40.11 o
  -6  -6   8      457.92      459.61     17.27 o
  -5  -6   8       10.37       44.42      5.62 o
  -4  -6   8      259.01      274.20      7.77 o
  -3  -6   8     3922.72     3924.43     42.92 o
  -2  -6   8       97.53      149.01      4.02 o
  -1  -6   8        2.27        4.79      1.98 o
   0  -6   8       26.53       36.56      3.00 o
   1  -6   8     1814.44     1772.92     23.70 o
   2  -6   8      952.10      981.95     14.00 o
   3  -6   8      145.27      152.64      5.79 o
   4  -6   8      172.86      164.75     11.73 o
   5  -6   8      208.23      218.34     13.64 o
   6  -6   8        5.40        0.49      5.02 o
   7  -6   8     1103.34     1075.15     36.71 o
   8  -6   8      270.52      262.45     17.09 o
   9  -6   8      240.45      236.74     21.59 o
  10  -6   8       33.93       38.97     13.81 o
  11  -6   8       68.37       42.63     22.44 o
 -12  -5   8      107.66      100.03     14.41 o
 -11  -5   8      478.75      479.84     23.89 o
 -10  -5   8      182.73      174.86     12.37 o
  -9  -5   8       40.70       32.76      8.42 o
  -8  -5   8      186.00      194.28     16.56 o
  -7  -5   8     1224.90     1241.18     38.48 o
  -6  -5   8      102.07      106.24      9.65 o
  -5  -5   8      241.72      239.17      9.47 o
  -4  -5   8       16.51       20.46      3.65 o
  -3  -5   8      412.60      377.21      7.32 o
  -2  -5   8      223.83      192.01      4.88 o
  -1  -5   8     3431.22     3562.28     39.31 o
   0  -5   8     2665.44     2632.55     30.34 o
   1  -5   8      664.02      612.68     11.33 o
   2  -5   8     3667.41     3620.98     43.68 o
   3  -5   8      114.63      130.20      6.02 o
   4  -5   8     1404.22     1477.82     24.44 o
   5  -5   8      586.24      615.24     20.82 o
   6  -5   8      975.17      920.34     18.31 o
   7  -5   8       12.41        7.24      6.70 o
   8  -5   8       79.48      129.67     16.15 o
   9  -5   8      153.44      175.50     18.99 o
  10  -5   8       10.07       19.07     18.51 o
  11  -5   8       17.71       26.93     19.63 o
 -12  -4   8       33.19       15.40     11.26 o
 -11  -4   8       45.49       43.84      9.01 o
 -10  -4   8      295.40      286.69     15.57 o
  -9  -4   8      347.32      356.68     19.40 o
  -8  -4   8      200.96      202.72     11.41 o
  -7  -4   8     1900.81     1793.25     64.80 o
  -6  -4   8      308.69      320.16     11.74 o
  -5  -4   8      359.44      354.09      9.01 o
  -4  -4   8       75.44       87.88      4.74 o
  -3  -4   8     1529.69     1441.15     18.52 o
  -2  -4   8     1160.89     1111.01     14.90 o
  -1  -4   8     1615.51     1728.51     21.05 o
   0  -4   8      140.07      172.14      5.98 o
   1  -4   8     6351.13     6359.42     62.13 o
   2  -4   8      369.02      414.19      6.13 o
   3  -4   8       28.97       31.62      2.72 o
   4  -4   8     1985.78     1903.72     35.52 o
   5  -4   8     1817.83     1781.29     39.94 o
   6  -4   8        3.65        5.26      5.71 o
   7  -4   8        4.08        2.57      6.18 o
   8  -4   8      394.48      399.06     23.72 o
   9  -4   8      274.05      341.61     37.58 o
  10  -4   8      249.01      231.67     33.10 o
  11  -4   8        1.59       19.63     19.07 o
 -13  -3   8       16.64       23.55     17.11 o
 -12  -3   8        0.26        2.61     10.49 o
 -11  -3   8       35.83       41.68      9.28 o
 -10  -3   8       56.79       69.53      9.27 o
  -9  -3   8       94.04       84.55     11.31 o
  -8  -3   8       54.15       31.70      8.18 o
  -7  -3   8       23.76       20.56      6.64 o
  -6  -3   8       90.88       86.33      6.18 o
  -5  -3   8      219.30      215.59      6.14 o
  -4  -3   8       53.41       47.85      5.28 o
  -3  -3   8    10647.11    10624.36     97.04 o
  -2  -3   8     1351.25     1362.81     14.30 o
  -1  -3   8       26.32       36.16      2.05 o
   0  -3   8     3471.22     3515.60     31.92 o
   1  -3   8      118.77       91.88      3.08 o
   2  -3   8     3869.23     3810.69     38.44 o
   3  -3   8       64.96       78.04      5.72 o
   4  -3   8     1071.51     1019.66     15.54 o
   5  -3   8     1852.96     1810.52     33.76 o
   6  -3   8       14.91       22.19      5.91 o
   7  -3   8      170.69      173.89     25.24 o
   8  -3   8     1300.41     1298.58     64.51 o
   9  -3   8      278.50      277.10     34.22 o
  10  -3   8       31.46       32.53     19.63 o
  11  -3   8        7.23       35.90     21.32 o
 -13  -2   8      359.30      391.47     32.50 o
 -12  -2   8       75.33       71.13     18.13 o
 -11  -2   8      282.92      284.13     16.48 o
 -10  -2   8        4.82        9.46      6.96 o
  -9  -2   8       83.70      116.42     12.02 o
  -8  -2   8     1808.80     1773.61     41.40 o
  -7  -2   8      546.73      502.79     13.26 o
  -6  -2   8       12.37       43.39      5.80 o
  -5  -2   8     4224.57     4280.20     39.52 o
  -4  -2   8       35.42       38.15      3.40 o
  -3  -2   8     4163.31     4290.91     37.35 o
  -2  -2   8      518.06      451.41      6.19 o
  -1  -2   8      628.06      678.43      8.26 o
   0  -2   8       14.82       33.19      3.32 o
   1  -2   8      732.07      699.48      8.69 o
   2  -2   8        1.74       -0.98      2.29 o
   3  -2   8      425.95      450.10     10.22 o
   4  -2   8     2484.33     2520.31     33.75 o
   5  -2   8      855.44      877.92     14.94 o
   6  -2   8       82.49      120.45     15.15 o
   7  -2   8        7.89       20.04      9.70 o
   8  -2   8      130.00      195.80     18.69 o
   9  -2   8      369.11      431.36     42.63 o
  10  -2   8       29.22       51.61     21.88 o
 -13  -1   8      552.90      585.35     39.07 o
 -12  -1   8      128.07      153.45     22.39 o
 -11  -1   8      303.34      316.99     30.57 o
 -10  -1   8     1073.19     1006.94     31.45 o
  -9  -1   8      286.73      320.92     18.78 o
  -8  -1   8       57.93       53.35      9.30 o
  -7  -1   8     1334.68     1275.89     32.49 o
  -6  -1   8       44.47       62.81      6.78 o
  -5  -1   8       17.63       29.89      3.08 o
  -4  -1   8      271.91      253.28      5.67 o
  -3  -1   8      306.13      275.84      5.40 o
  -2  -1   8      568.67      527.86      7.35 o
  -1  -1   8       71.15       86.76      3.45 o
   0  -1   8     1609.00     1496.58     15.96 o
   1  -1   8     1014.39      939.98     12.03 o
   2  -1   8      760.51      782.30     11.66 o
   3  -1   8      865.94      900.69     15.78 o
   4  -1   8     3231.64     3228.70     41.48 o
   5  -1   8      106.48       99.60     10.26 o
   6  -1   8      536.65      539.63     39.83 o
   7  -1   8       56.10       47.68     19.63 o
   8  -1   8      242.63      253.98     21.40 o
   9  -1   8      337.50      405.56     41.51 o
  10  -1   8       44.58       79.09     24.12 o
 -13   0   8      504.60      578.72     54.13 o
 -12   0   8      289.96      302.13     27.69 o
 -11   0   8     1679.73     1584.88     55.13 o
 -10   0   8      648.32      600.11     31.95 o
  -9   0   8        0.60       -5.39      7.18 o
  -8   0   8      265.61      320.78     18.05 o
  -7   0   8      761.88      710.53     16.24 o
  -6   0   8     1627.14     1655.34     24.51 o
  -5   0   8      366.99      358.44      9.09 o
  -4   0   8      963.15      902.35     12.37 o
  -3   0   8     1066.27     1005.13     11.62 o
  -2   0   8      378.33      368.93      6.18 o
  -1   0   8       70.96       77.99      3.50 o
   0   0   8     1108.39     1063.97     13.18 o
   1   0   8     1765.19     1581.87     26.18 o
   2   0   8        1.19        1.17      3.08 o
   3   0   8      733.61      683.17     14.79 o
   4   0   8      265.93      239.18     17.38 o
   5   0   8      669.40      640.25     26.75 o
   6   0   8       65.24       38.45     16.27 o
   7   0   8      484.55      382.00     37.02 o
   8   0   8      497.52      511.58     44.88 o
   9   0   8      135.87      143.04     28.05 o
  10   0   8       66.19      111.07     27.49 o
 -13   1   8       62.02       67.64     20.22 o
 -12   1   8       43.01       25.13     16.25 o
 -11   1   8      209.73      217.72     33.94 o
 -10   1   8      114.42       84.16     17.25 o
  -9   1   8       34.80       35.34     13.07 o
  -8   1   8       17.75       23.40     12.45 o
  -7   1   8      568.01      575.80     14.38 o
  -6   1   8      123.05      105.36      5.39 o
  -5   1   8     1069.75     1062.98     13.93 o
  -4   1   8      240.49      279.65      7.95 o
  -3   1   8     1885.20     1800.01     20.13 o
  -2   1   8     1196.95     1232.27     14.06 o
  -1   1   8      617.35      717.70      9.65 o
   0   1   8      688.53      614.30      9.35 o
   1   1   8      413.33      378.56      7.89 o
   2   1   8       34.84       42.15      4.84 o
   3   1   8      250.03      244.74     13.28 o
   4   1   8     2343.09     2332.17     60.21 o
   5   1   8       16.11        8.41      8.66 o
   6   1   8       42.87       57.10     12.45 o
   7   1   8      461.69      419.18     26.35 o
   8   1   8      447.30      452.12     43.19 o
   9   1   8       64.86      120.04     26.36 o
 -13   2   8       44.79       68.51     19.96 o
 -12   2   8      175.17      164.01     23.60 o
 -11   2   8       49.26       54.50     16.93 o
 -10   2   8      583.33      576.37     33.43 o
  -9   2   8      248.91      255.83     22.91 o
  -8   2   8        8.44        8.23      7.69 o
  -7   2   8     1166.42     1174.24     24.83 o
  -6   2   8        7.51        7.17      3.81 o
  -5   2   8      439.15      427.75      9.99 o
  -4   2   8        8.66       58.26      4.80 o
  -3   2   8      371.21      355.25      8.99 o
  -2   2   8     3033.73     3207.60     32.13 o
  -1   2   8        0.66        9.81      3.55 o
   0   2   8     1889.60     1865.73     26.30 o
   1   2   8     1633.68     1628.50     33.20 o
   2   2   8        5.24       -1.04      5.40 o
   3   2   8       55.48       50.10     10.36 o
   4   2   8        8.86       -5.26      7.86 o
   5   2   8      418.00      410.19     23.34 o
   6   2   8       84.56       55.98     12.87 o
   7   2   8      194.22      238.76     26.64 o
   8   2   8      396.23      410.05     42.07 o
   9   2   8       54.00       81.34     25.24 o
 -13   3   8      285.28      244.80     28.13 o
 -12   3   8       26.72       11.09     21.32 o
 -11   3   8      125.83      138.04     27.21 o
 -10   3   8        5.83        2.46     12.89 o
  -9   3   8      102.34       77.72     17.95 o
  -8   3   8     1184.61     1111.75     23.52 o
  -7   3   8      578.74      590.00     28.66 o
  -6   3   8     1069.17     1115.20     35.69 o
  -5   3   8      990.48      972.25     16.00 o
  -4   3   8      211.04      199.87      6.92 o
  -3   3   8     1064.20     1004.07     17.99 o
  -2   3   8      868.86      823.19     16.57 o
  -1   3   8      147.63      151.30      8.74 o
   0   3   8     1412.79     1498.90     33.13 o
   1   3   8       39.07       53.45      8.05 o
   2   3   8      843.43      823.69     25.46 o
   3   3   8       34.42       77.90     12.32 o
   4   3   8      940.92      921.79     59.46 o
   5   3   8       83.63      103.36     14.68 o
   6   3   8       11.64       59.08     19.63 o
   7   3   8        8.26       -7.77     11.22 o
   8   3   8       15.42       33.89     17.11 o
 -12   4   8       85.36      181.50     24.55 o
 -11   4   8      126.98      112.17     21.01 o
 -10   4   8       29.22       31.31     15.24 o
  -9   4   8       93.56       84.10      8.81 o
  -8   4   8      224.62      239.63     14.31 o
  -7   4   8      116.62      112.62      8.88 o
  -6   4   8      657.43      758.66     18.52 o
  -5   4   8        4.12        0.22      4.38 o
  -4   4   8      465.28      504.47     13.38 o
  -3   4   8      111.49      145.09      7.53 o
  -2   4   8      104.56      115.46      7.66 o
  -1   4   8       30.59       33.51      6.22 o
   0   4   8      759.92      797.60     25.49 o
   1   4   8      178.50      180.60     18.78 o
   2   4   8       79.60       78.99      9.75 o
   3   4   8      697.80      652.12     27.90 o
   4   4   8      843.55      863.35     33.83 o
   5   4   8      522.18      548.20     58.34 o
   6   4   8       97.27       99.03     15.25 o
   7   4   8        8.91      -10.48     11.00 o
   8   4   8       99.00       85.05     17.38 o
 -12   5   8       71.27      120.84     22.74 o
 -11   5   8        4.42       33.61     17.57 o
 -10   5   8      723.00      663.15     35.76 o
  -9   5   8       97.16       62.74      9.89 o
  -8   5   8        2.74        6.10      7.07 o
  -7   5   8      738.88      701.77     18.67 o
  -6   5   8      210.53      193.95     10.76 o
  -5   5   8      518.97      564.56     19.04 o
  -4   5   8      305.03      333.60     10.94 o
  -3   5   8       74.62       96.35      6.75 o
  -2   5   8     1031.56      932.62     22.12 o
  -1   5   8      690.67      645.31     21.86 o
   0   5   8     1546.20     1540.74     37.60 o
   1   5   8     4092.64     4074.54     78.91 o
   2   5   8       38.85       40.78      9.18 o
   3   5   8      105.08       96.89     14.00 o
   4   5   8      696.40      713.23     31.25 o
   5   5   8      368.77      331.94     24.11 o
   6   5   8       11.92       -4.63     11.11 o
   7   5   8      524.22      563.64     31.78 o
 -12   6   8        0.69       10.10     21.88 o
 -11   6   8      602.75      640.60     38.65 o
 -10   6   8       24.66       18.25     16.20 o
  -9   6   8       95.69      110.99     12.05 o
  -8   6   8       10.67       11.35      7.58 o
  -7   6   8      554.13      526.69     19.67 o
  -6   6   8      548.98      546.31     19.23 o
  -5   6   8       72.44       75.70      9.96 o
  -4   6   8     1126.60     1144.67     26.50 o
  -3   6   8      641.23      601.14     22.83 o
  -2   6   8       21.62       22.16      7.41 o
  -1   6   8      156.41      159.68     13.11 o
   0   6   8     2195.53     2090.75     47.76 o
   1   6   8      778.36      760.09     28.16 o
   2   6   8      301.59      249.13     16.73 o
   3   6   8      705.53      740.08     31.40 o
   4   6   8      908.12      889.45     80.78 o
   5   6   8      183.48      190.67     19.79 o
   6   6   8       90.72      114.70     18.06 o
 -11   7   8     1001.53      972.55     46.99 o
 -10   7   8        6.58       -3.52      8.79 o
  -9   7   8      143.78      148.03     23.07 o
  -8   7   8       61.52       74.69     10.49 o
  -7   7   8      587.93      585.29     29.00 o
  -6   7   8      177.42      188.00     13.52 o
  -5   7   8      189.33      190.96     13.27 o
  -4   7   8      401.30      414.97     19.86 o
  -3   7   8     1394.91     1336.26     35.66 o
  -2   7   8        1.85       -3.72      7.00 o
  -1   7   8      272.69      252.01     16.57 o
   0   7   8      115.89       99.15     11.85 o
   1   7   8       66.90       74.54     11.51 o
   2   7   8       75.98       80.32     11.84 o
   3   7   8      445.78      438.77     21.92 o
   4   7   8       63.85       92.56     16.05 o
   5   7   8       57.91       45.67     23.84 o
 -10   8   8      449.26      448.41     22.91 o
  -9   8   8      110.53       97.55     12.71 o
  -8   8   8      179.00      170.01     15.63 o
  -7   8   8       13.68        5.13      8.37 o
  -6   8   8      102.34      102.92     11.43 o
  -5   8   8      309.63      300.21     30.96 o
  -4   8   8      810.99      798.21     27.50 o
  -3   8   8       60.08       86.81     11.67 o
  -2   8   8       69.28       68.80     10.87 o
  -1   8   8       77.83       88.62     11.80 o
   0   8   8      316.65      282.53     18.50 o
   1   8   8        2.45        3.27      8.59 o
   2   8   8       11.68       14.37      9.48 o
   3   8   8      386.59      427.92     23.08 o
   4   8   8      118.52      122.89     25.79 o
  -9   9   8       22.75       30.01     10.38 o
  -8   9   8       44.23       36.20     10.42 o
  -7   9   8      391.28      427.10     21.45 o
  -6   9   8      480.02      446.12     26.01 o
  -5   9   8      345.29      346.10     21.20 o
  -4   9   8      516.30      520.71     23.53 o
  -3   9   8      835.72      828.65     28.79 o
  -2   9   8       19.11       15.30      9.33 o
  -1   9   8      120.09      163.87     20.11 o
   0   9   8       34.16       16.88     14.03 o
   1   9   8      139.63      167.38     16.43 o
   2   9   8        1.01       -9.18      9.18 o
   3   9   8      560.37      598.83     34.05 o
  -7  10   8      113.08       98.57     14.27 o
  -6  10   8      127.86      125.03     15.24 o
  -5  10   8       21.98       35.21     11.38 o
  -4  10   8       47.43       27.00     10.88 o
  -3  10   8       18.30       -1.77      8.80 o
  -2  10   8        0.10       -0.78      8.67 o
  -1  10   8       37.91       13.83     12.47 o
   0  10   8      138.79      118.36     14.63 o
   1  10   8        2.84       -3.14      9.46 o
  -2 -15   9       13.35       -3.37     16.83 o
  -1 -15   9      275.18      263.08     35.90 o
   0 -15   9       46.63       54.72     15.06 o
   1 -15   9       50.59       52.89      8.00 o
   2 -15   9     1047.90      993.17     28.36 o
   3 -15   9      138.55      129.65     18.92 o
   4 -15   9       18.90       26.93     19.07 o
  -4 -14   9      700.51      754.09     24.20 o
  -3 -14   9      563.83      585.06     44.88 o
  -2 -14   9       97.48       97.04     23.56 o
  -1 -14   9       65.10       57.35     20.47 o
   0 -14   9       87.61       86.16     10.50 o
   1 -14   9      123.51      120.49     10.53 o
   2 -14   9      129.01      140.46     11.70 o
   3 -14   9       11.14        3.76      7.28 o
   4 -14   9       12.72        5.51      7.88 o
   5 -14   9        0.04       -7.42      7.46 o
   6 -14   9      213.62      181.82     20.89 o
  -6 -13   9        3.96        4.49      9.54 o
  -5 -13   9      250.60      264.29     16.22 o
  -4 -13   9      430.77      416.47     18.56 o
  -3 -13   9        7.52        1.71      5.65 o
  -2 -13   9      268.59      265.85     12.73 o
  -1 -13   9     1777.41     1845.28     39.85 o
   0 -13   9      237.46      255.56     22.93 o
   1 -13   9      259.11      282.80     16.15 o
   2 -13   9      136.50      151.36     12.04 o
   3 -13   9      446.09      426.35     18.84 o
   4 -13   9        9.45        7.13      7.17 o
   5 -13   9      123.12       98.66     12.47 o
   6 -13   9        6.67       23.22      8.01 o
   7 -13   9        9.39        3.77      8.37 o
  -7 -12   9        3.55       19.63     11.22 o
  -6 -12   9      547.12      521.99     17.75 o
  -5 -12   9       66.28       67.40     10.18 o
  -4 -12   9      872.82      905.14     29.26 o
  -3 -12   9      502.33      587.83     22.07 o
  -2 -12   9       20.73       20.00      6.41 o
  -1 -12   9      977.69     1009.22     30.24 o
   0 -12   9      768.05      798.59     26.50 o
   1 -12   9       88.81       58.76      9.30 o
   2 -12   9      303.84      302.24     17.23 o
   3 -12   9      359.97      367.74     24.68 o
   4 -12   9       42.02       45.63      5.94 o
   5 -12   9        0.55       -3.84      4.87 o
   6 -12   9       15.33       30.57      7.27 o
   7 -12   9      250.57      246.59     15.78 o
   8 -12   9        1.97       -7.20      7.20 o
  -8 -11   9       25.46       10.66     11.78 o
  -7 -11   9      190.43      182.37     18.00 o
  -6 -11   9       15.62       23.87      9.00 o
  -5 -11   9       73.13       62.77     16.83 o
  -4 -11   9        4.25        2.24     12.62 o
  -3 -11   9      605.82      658.43     23.61 o
  -2 -11   9      222.55      224.97     13.83 o
  -1 -11   9     2238.05     2188.08     53.32 o
   0 -11   9      120.65      134.92     12.05 o
   1 -11   9       94.96       83.47     10.18 o
   2 -11   9      912.60      840.54     18.99 o
   3 -11   9     2695.30     2552.42     37.23 o
   4 -11   9       92.38       82.08      7.42 o
   5 -11   9       43.72       37.78      7.01 o
   6 -11   9      504.16      539.30     22.99 o
   7 -11   9      375.81      399.01     17.21 o
   8 -11   9      354.33      356.70     31.56 o
   9 -11   9       32.92       20.19      8.50 o
  -9 -10   9      276.83      260.84     26.93 o
  -8 -10   9      872.52      898.91     45.81 o
  -7 -10   9      290.43      274.93     19.38 o
  -6 -10   9      201.20      226.94     17.12 o
  -5 -10   9      166.31      178.31     23.00 o
  -4 -10   9       95.37       79.80     10.27 o
  -3 -10   9      378.02      353.58     31.97 o
  -2 -10   9       17.47       33.20      7.29 o
  -1 -10   9     1008.07     1021.10     30.71 o
   0 -10   9      396.82      404.07     37.07 o
   1 -10   9        1.44       -3.53      3.53 o
   2 -10   9      592.43      602.10     15.66 o
   3 -10   9     2368.93     2331.36     43.87 o
   4 -10   9      430.38      431.17     14.06 o
   5 -10   9      319.09      314.00     12.82 o
   6 -10   9      578.17      581.11     25.79 o
   7 -10   9      187.76      187.96     13.61 o
   8 -10   9        0.21       -1.62      6.56 o
   9 -10   9        1.78       -4.88      7.42 o
 -10  -9   9        1.02      -10.44     15.15 o
  -9  -9   9      391.81      418.84     28.65 o
  -8  -9   9      255.86      274.42     13.94 o
  -7  -9   9      112.48      146.51     12.98 o
  -6  -9   9      189.45      196.01     13.16 o
  -5  -9   9       32.28       34.92      8.58 o
  -4  -9   9      206.75      198.89     14.32 o
  -3  -9   9      271.02      260.38     15.15 o
  -2  -9   9      107.14       95.08     14.58 o
  -1  -9   9     2947.95     2969.38     56.87 o
   0  -9   9       33.72       35.41      6.79 o
   1  -9   9       66.48       74.57      6.04 o
   2  -9   9      438.10      491.79     11.79 o
   3  -9   9     1784.54     1841.47     28.84 o
   4  -9   9       98.80       89.83      6.62 o
   5  -9   9      146.18      174.75     10.40 o
   6  -9   9     1430.41     1448.99     38.07 o
   7  -9   9     1767.11     1721.65     38.09 o
   8  -9   9      138.88      139.12     14.48 o
   9  -9   9      106.91      129.78     13.01 o
  10  -9   9       16.53       16.83     19.07 o
 -11  -8   9      128.62      147.56     26.19 o
 -10  -8   9       83.49       95.85     13.21 o
  -9  -8   9      364.78      333.25     18.52 o
  -8  -8   9     1379.50     1380.56     39.82 o
  -7  -8   9      597.86      599.44     25.60 o
  -6  -8   9      395.41      367.00     16.17 o
  -5  -8   9      103.94      118.86      9.63 o
  -4  -8   9      139.67      237.35     12.71 o
  -3  -8   9       46.02       51.59      8.82 o
  -2  -8   9     1695.11     1686.37     28.91 o
  -1  -8   9      338.90      361.00     14.02 o
   0  -8   9      405.05      376.68     12.96 o
   1  -8   9        0.59        0.21      3.61 o
   2  -8   9      615.07      606.95     13.01 o
   3  -8   9     3005.36     3043.10     57.05 o
   4  -8   9      290.21      268.34     10.15 o
   5  -8   9      116.64      119.09      8.80 o
   6  -8   9      809.61      777.01     25.97 o
   7  -8   9       52.20       53.62      8.59 o
   8  -8   9        3.36       -1.10      7.79 o
   9  -8   9      274.46      301.85     20.37 o
  10  -8   9      340.23      403.03     28.36 o
 -11  -7   9      551.55      557.66     25.40 o
 -10  -7   9        0.44        1.46      6.68 o
  -9  -7   9        6.13       11.13      9.43 o
  -8  -7   9      534.28      530.15     20.66 o
  -7  -7   9     1304.99     1252.65     37.17 o
  -6  -7   9      758.41      747.83     22.85 o
  -5  -7   9     2531.03     2563.45     51.15 o
  -4  -7   9      778.74      777.06     20.08 o
  -3  -7   9      135.17      141.37      6.23 o
  -2  -7   9      821.25      828.49     16.73 o
  -1  -7   9      952.31      936.25     18.68 o
   0  -7   9      311.71      335.20     10.28 o
   1  -7   9        0.27       -3.23      3.52 o
   2  -7   9      316.02      310.70      9.40 o
   3  -7   9     3141.54     3026.52     43.01 o
   4  -7   9      662.06      653.02     14.92 o
   5  -7   9      117.45      118.39      9.13 o
   6  -7   9     1230.88     1209.99     33.23 o
   7  -7   9      545.75      545.77     21.69 o
   8  -7   9      112.58      113.76     13.03 o
   9  -7   9      107.82      168.49     19.96 o
  10  -7   9      162.47      152.37     20.42 o
 -12  -6   9      252.70      282.18     28.55 o
 -11  -6   9       22.87       26.85      8.60 o
 -10  -6   9       95.79       86.59     16.11 o
  -9  -6   9      104.23      109.15     14.56 o
  -8  -6   9      166.39      176.19     16.43 o
  -7  -6   9      871.01      825.83     25.06 o
  -6  -6   9     4565.45     4715.74     86.06 o
  -5  -6   9      914.84      889.87     23.73 o
  -4  -6   9     1608.99     1558.46     27.79 o
  -3  -6   9       73.22      123.39      5.31 o
  -2  -6   9     1259.46     1251.39     18.35 o
  -1  -6   9      216.59      210.00      6.77 o
   0  -6   9       62.49       58.08      4.15 o
   1  -6   9      114.05      131.03      5.66 o
   2  -6   9      521.33      546.70     12.21 o
   3  -6   9     3117.93     2974.20     42.20 o
   4  -6   9        2.08       -2.60      3.62 o
   5  -6   9      523.32      493.03     19.11 o
   6  -6   9      553.86      546.81     17.72 o
   7  -6   9     1019.04      992.71     42.93 o
   8  -6   9        4.50        7.06      7.82 o
   9  -6   9       70.83       82.37     15.48 o
  10  -6   9      402.02      431.36     45.44 o
 -12  -5   9        2.51       38.69     11.46 o
 -11  -5   9       17.52       33.90      8.81 o
 -10  -5   9      486.79      505.88     19.08 o
  -9  -5   9      200.67      173.11     17.09 o
  -8  -5   9      133.60      147.05     15.75 o
  -7  -5   9      697.06      730.91     47.20 o
  -6  -5   9     1159.56     1106.14     44.96 o
  -5  -5   9     1305.16     1332.45     25.78 o
  -4  -5   9      890.68      847.39     15.87 o
  -3  -5   9       68.79       83.50      4.37 o
  -2  -5   9      822.95      884.78     22.50 o
  -1  -5   9      256.05      310.48      7.83 o
   0  -5   9       93.78       78.39      4.57 o
   1  -5   9      511.36      545.51     11.41 o
   2  -5   9      290.89      260.80      7.85 o
   3  -5   9      106.99      103.31      6.48 o
   4  -5   9      153.89      174.59      9.83 o
   5  -5   9     1034.39     1016.83     28.08 o
   6  -5   9       96.69       92.08      8.99 o
   7  -5   9      517.90      535.73     21.11 o
   8  -5   9        2.50        2.83      9.83 o
   9  -5   9        5.69       11.22     16.27 o
  10  -5   9      121.88      214.84     33.66 o
 -12  -4   9      287.34      377.57     27.49 o
 -11  -4   9       28.75       26.01     10.22 o
 -10  -4   9       36.62       25.18      9.18 o
  -9  -4   9       32.26       36.86      9.22 o
  -8  -4   9      439.79      424.19     23.70 o
  -7  -4   9      159.36      158.79     10.28 o
  -6  -4   9      856.94      841.15     26.56 o
  -5  -4   9     1310.98     1342.05     36.32 o
  -4  -4   9     2468.03     2491.17     29.97 o
  -3  -4   9     1228.38     1224.91     16.84 o
  -2  -4   9     3253.58     3273.02     37.41 o
  -1  -4   9     1521.55     1504.07     19.68 o
   0  -4   9       84.79       75.17      3.54 o
   1  -4   9      299.55      344.20     30.77 o
   2  -4   9      570.17      481.78      7.53 o
   3  -4   9     1797.43     1768.31     24.59 o
   4  -4   9      405.71      412.88     12.85 o
   5  -4   9       93.58       99.23     10.13 o
   6  -4   9       88.49      101.58      8.98 o
   7  -4   9      232.06      219.03     31.97 o
   8  -4   9        3.54       -0.56     15.71 o
   9  -4   9      414.85      467.26     44.88 o
  10  -4   9      360.77      373.59     41.51 o
 -12  -3   9        4.56        0.89      8.22 o
 -11  -3   9        0.39       22.39      7.95 o
 -10  -3   9       23.21       19.87      9.04 o
  -9  -3   9      173.10      164.91     24.06 o
  -8  -3   9        7.73       -8.10     10.38 o
  -7  -3   9      262.13      255.53     16.98 o
  -6  -3   9      996.74     1012.51     27.28 o
  -5  -3   9     1497.53     1475.32     27.92 o
  -4  -3   9     1144.28     1077.09     14.50 o
  -3  -3   9       49.47       53.29      2.85 o
  -2  -3   9     3707.59     3614.36     31.79 o
  -1  -3   9     4622.63     4560.40     39.04 o
   0  -3   9      594.04      598.33      7.69 o
   1  -3   9      690.74      675.94      9.10 o
   2  -3   9     1209.51     1301.72     15.22 o
   3  -3   9     1203.35     1198.90     17.18 o
   4  -3   9      142.32      151.71     11.43 o
   5  -3   9      285.22      356.55     21.90 o
   6  -3   9       73.09       75.17     20.75 o
   7  -3   9      113.34      112.19     24.12 o
   8  -3   9      175.02      229.99     32.53 o
   9  -3   9      244.51      307.96     37.58 o
  10  -3   9      701.18      726.98     51.61 o
 -13  -2   9      225.29      273.89     33.10 o
 -12  -2   9      553.48      710.98     38.02 o
 -11  -2   9        7.45        9.75      7.58 o
 -10  -2   9       92.11       85.61     12.10 o
  -9  -2   9        5.06        0.32      7.45 o
  -8  -2   9        6.89        7.24      7.26 o
  -7  -2   9       23.69       28.79      6.36 o
  -6  -2   9      194.75      189.62      8.28 o
  -5  -2   9      483.45      435.92      7.95 o
  -4  -2   9        3.11       35.61      3.33 o
  -3  -2   9      154.46      151.82      4.58 o
  -2  -2   9     2556.28     2474.26     23.08 o
  -1  -2   9     2570.75     2577.98     23.86 o
   0  -2   9      303.48      340.27      6.65 o
   1  -2   9     2350.68     2395.73     22.70 o
   2  -2   9     1188.99     1157.58     15.52 o
   3  -2   9     1526.73     1549.56     23.26 o
   4  -2   9       25.48       16.12      4.16 o
   5  -2   9       43.70       58.21     11.05 o
   6  -2   9       39.24       52.17     19.07 o
   7  -2   9      108.00       99.29     23.00 o
   8  -2   9      131.68      140.24     27.49 o
   9  -2   9     1008.47      946.87     58.90 o
  10  -2   9      240.48      321.98     40.39 o
 -13  -1   9      353.33      388.79     32.89 o
 -12  -1   9      776.57      736.80     38.02 o
 -11  -1   9      468.16      464.13    102.09 o
 -10  -1   9       34.94       35.53     13.65 o
  -9  -1   9      764.88      791.89     27.09 o
  -8  -1   9      347.32      352.13     18.03 o
  -7  -1   9      498.34      513.32     24.52 o
  -6  -1   9      122.34      142.78     14.52 o
  -5  -1   9       26.57       14.49      3.01 o
  -4  -1   9     1218.75     1220.77     13.77 o
  -3  -1   9      530.53      568.33     10.38 o
  -2  -1   9     4722.58     4589.68     44.26 o
  -1  -1   9      790.98      704.84      9.61 o
   0  -1   9     1908.82     2067.87     21.24 o
   1  -1   9     1542.04     1588.66     17.30 o
   2  -1   9      911.23      855.46     15.15 o
   3  -1   9     2056.31     2011.02     28.33 o
   4  -1   9       38.10       50.41      7.45 o
   5  -1   9     1132.76     1053.04     36.48 o
   6  -1   9       76.55      117.24     24.68 o
   7  -1   9      274.43      270.93     33.10 o
   8  -1   9       10.44       19.07     19.07 o
   9  -1   9      179.77      191.28     32.53 o
  10  -1   9      107.32      129.58     29.17 o
 -13   0   9        3.18       -1.72     16.25 o
 -12   0   9      620.71      717.71     38.60 o
 -11   0   9       48.33       40.59     22.44 o
 -10   0   9       12.03       21.67     13.73 o
  -9   0   9     1645.40     1603.32     57.78 o
  -8   0   9      286.17      331.52     18.67 o
  -7   0   9        9.48       23.54      8.18 o
  -6   0   9      895.17      967.61     17.47 o
  -5   0   9      825.64      787.72     13.40 o
  -4   0   9      576.78      560.87      8.54 o
  -3   0   9      300.14      322.58      6.27 o
  -2   0   9      219.49      209.16      5.16 o
  -1   0   9      476.19      462.00      7.73 o
   0   0   9     2220.76     2364.12     25.13 o
   1   0   9     1472.40     1497.78     19.14 o
   2   0   9      552.68      559.94     15.30 o
   3   0   9      407.40      416.50     23.00 o
   4   0   9      117.96      100.48     13.05 o
   5   0   9     7082.34     6710.51    145.90 o
   6   0   9      303.69      263.08     32.53 o
   7   0   9      556.63      530.09     43.19 o
   8   0   9       21.71       39.27     21.32 o
   9   0   9      381.87      443.70     45.44 o
 -13   1   9        4.12       22.16     17.85 o
 -12   1   9      204.60      247.99     26.18 o
 -11   1   9        2.24       11.34     14.04 o
 -10   1   9      341.36      332.58     26.94 o
  -9   1   9     1333.56     1262.93     45.99 o
  -8   1   9       90.13      104.13     15.48 o
  -7   1   9       35.06       21.13      4.79 o
  -6   1   9       65.88       67.56      4.96 o
  -5   1   9     1743.91     1759.49     23.65 o
  -4   1   9      247.53      271.00      7.99 o
  -3   1   9       97.70      106.66      4.40 o
  -2   1   9      229.63      272.14     11.57 o
  -1   1   9      172.91      171.47      5.08 o
   0   1   9        7.37        3.74      2.89 o
   1   1   9      905.43      926.97     18.26 o
   2   1   9      803.97      799.82     49.92 o
   3   1   9       71.34       74.14     12.14 o
   4   1   9      100.66      108.27     20.75 o
   5   1   9      276.70      229.25     19.64 o
   6   1   9       63.22       56.90     14.30 o
   7   1   9      198.00      285.52     35.90 o
   8   1   9      139.86      160.99     29.73 o
   9   1   9      116.34      192.40     33.10 o
 -13   2   9       85.52       84.57     22.12 o
 -12   2   9      147.37      166.60     23.79 o
 -11   2   9      196.20      200.41     40.67 o
 -10   2   9      101.20      110.16     18.84 o
  -9   2   9      783.99      795.43     36.83 o
  -8   2   9      399.98      443.70     28.56 o
  -7   2   9      175.82      167.66      9.86 o
  -6   2   9       15.52        9.22      5.14 o
  -5   2   9     3289.30     3213.01     96.19 o
  -4   2   9      758.19      708.52     23.71 o
  -3   2   9       55.07       54.48      4.88 o
  -2   2   9      663.03      714.76     11.76 o
  -1   2   9      195.28      198.87      9.06 o
   0   2   9        4.30        5.42      7.29 o
   1   2   9      150.96      157.69     12.21 o
   2   2   9      552.52      546.67     24.52 o
   3   2   9     1722.37     1721.97     49.84 o
   4   2   9      249.28      265.54     25.52 o
   5   2   9      715.64      725.57     41.51 o
   6   2   9      142.06      141.07     17.66 o
   7   2   9        5.19        9.50     11.04 o
   8   2   9       52.89       67.87     23.56 o
 -12   3   9        3.61      -14.47     14.47 o
 -11   3   9      113.37       89.11     18.81 o
 -10   3   9      136.50      105.51     18.63 o
  -9   3   9     1412.90     1306.98     47.79 o
  -8   3   9      559.45      561.88     16.56 o
  -7   3   9      246.94      244.49     11.95 o
  -6   3   9     2786.95     2783.03     50.13 o
  -5   3   9     1375.06     1351.10     29.66 o
  -4   3   9      713.69      736.49     14.61 o
  -3   3   9       91.82       95.87      7.32 o
  -2   3   9     2426.55     2464.55     37.46 o
  -1   3   9     1164.89     1154.51     28.77 o
   0   3   9      252.22      223.41     13.45 o
   1   3   9      115.87      113.23     13.49 o
   2   3   9      372.99      410.79     22.52 o
   3   3   9       51.25       40.71     19.35 o
   4   3   9        0.66      -16.55     16.55 o
   5   3   9       12.09       -5.31      9.43 o
   6   3   9       25.24       42.07     13.07 o
   7   3   9       41.97       50.18     14.93 o
   8   3   9      338.05      415.10     45.44 o
 -12   4   9       10.50       18.79     16.66 o
 -11   4   9        1.26        4.43     14.47 o
 -10   4   9      253.23      232.50     23.99 o
  -9   4   9      499.01      490.50     32.31 o
  -8   4   9      841.13      842.00     26.88 o
  -7   4   9       34.77       64.08     10.32 o
  -6   4   9      501.06      497.73     18.44 o
  -5   4   9     1282.62     1258.78     32.81 o
  -4   4   9      524.28      559.97     15.41 o
  -3   4   9       39.88       37.25      5.49 o
  -2   4   9       52.63       58.82     13.98 o
  -1   4   9     1933.83     1913.33     36.45 o
   0   4   9     1149.90     1059.90     31.14 o
   1   4   9     1329.85     1266.21     41.08 o
   2   4   9      318.17      303.05     21.70 o
   3   4   9      142.93      133.06     16.03 o
   4   4   9       12.52       10.05     10.58 o
   5   4   9      219.14      254.61     24.40 o
   6   4   9      138.06      123.27     23.28 o
   7   4   9      226.54      263.80     24.26 o
 -12   5   9       35.30       47.52     21.60 o
 -11   5   9       22.48       23.13     21.04 o
 -10   5   9      136.78      118.84     20.58 o
  -9   5   9       40.31       51.27      9.90 o
  -8   5   9        0.89       -1.79      6.84 o
  -7   5   9        5.92        2.45      7.02 o
  -6   5   9     1351.28     1343.99     27.18 o
  -5   5   9     2685.34     2616.22     42.68 o
  -4   5   9      125.90      128.72      9.05 o
  -3   5   9      258.67      271.49     13.45 o
  -2   5   9     2396.61     2335.75     51.16 o
  -1   5   9     1388.57     1328.12     38.92 o
   0   5   9      361.53      393.44     35.09 o
   1   5   9      120.08       79.00     10.64 o
   2   5   9       23.32       40.35      9.26 o
   3   5   9       29.25       32.65      9.32 o
   4   5   9       55.61       61.33     13.76 o
   5   5   9      720.63      774.79     35.45 o
   6   5   9      380.63      403.91     41.23 o
 -11   6   9        0.35      -11.24     16.53 o
 -10   6   9        3.91       -0.45     15.36 o
  -9   6   9      306.18      301.23     18.01 o
  -8   6   9      111.88      106.93     11.99 o
  -7   6   9       34.89       27.16      8.45 o
  -6   6   9      544.93      525.52     22.27 o
  -5   6   9      472.59      469.04     18.45 o
  -4   6   9       13.02       17.18      8.18 o
  -3   6   9      618.25      620.43     23.05 o
  -2   6   9      519.80      512.30     26.08 o
  -1   6   9     1232.21     1183.57     33.32 o
   0   6   9      543.86      528.52     31.31 o
   1   6   9      328.37      317.23     19.14 o
   2   6   9      707.30      653.43     25.40 o
   3   6   9       56.09       43.59     10.36 o
   4   6   9       12.79        8.72     12.06 o
   5   6   9      726.32      723.82     35.00 o
 -10   7   9      391.95      318.20     31.13 o
  -9   7   9        3.43       -2.42      8.80 o
  -8   7   9        0.54       -6.51      7.96 o
  -7   7   9      170.94      161.52     16.36 o
  -6   7   9      877.08      830.58     43.96 o
  -5   7   9      188.28      195.45     29.94 o
  -4   7   9       25.28       13.92      9.23 o
  -3   7   9       68.64       66.25     11.06 o
  -2   7   9      919.50      905.87     38.20 o
  -1   7   9       38.32       17.51      8.90 o
   0   7   9      462.13      493.62     23.20 o
   1   7   9      669.38      701.48     27.31 o
   2   7   9      323.28      309.66     20.38 o
   3   7   9        4.39       -3.68      9.43 o
   4   7   9      124.71      180.97     17.43 o
  -9   8   9       26.53       43.26     14.19 o
  -8   8   9        4.80       31.56     10.03 o
  -7   8   9       14.01       10.58      9.36 o
  -6   8   9       94.29       83.59     13.88 o
  -5   8   9      108.98      129.79     14.46 o
  -4   8   9      395.86      437.41     22.41 o
  -3   8   9      265.33      279.86     19.06 o
  -2   8   9      379.67      376.60     21.38 o
  -1   8   9        2.18       -0.34      9.07 o
   0   8   9        4.11        5.04      8.54 o
   1   8   9      573.82      503.68     24.05 o
   2   8   9      304.89      267.80     19.87 o
   3   8   9       10.66        1.75     10.22 o
  -8   9   9        9.99        3.37     10.64 o
  -7   9   9      130.25      134.38     15.93 o
  -6   9   9      164.04      176.57     17.22 o
  -5   9   9      286.24      281.29     19.97 o
  -4   9   9        0.75       10.18      9.58 o
  -3   9   9      124.36      132.80     15.42 o
  -2   9   9        3.56        2.69     10.60 o
  -1   9   9       14.97       13.48     10.70 o
   0   9   9       96.90       97.37     14.49 o
   1   9   9      162.92      201.96     18.34 o
  -5  10   9      190.52      224.58     37.37 o
  -4  10   9      212.63      246.25     20.02 o
  -3  10   9      188.53      193.72     17.86 o
  -2  10   9       36.65        8.34     15.32 o
  -1 -15  10      340.76      405.00     44.31 o
   0 -15  10      416.80      389.15     18.34 o
   1 -15  10      201.93      225.94     13.92 o
   2 -15  10      280.62      316.25     17.07 o
   3 -15  10        2.61        1.34      7.67 o
  -4 -14  10       75.28       80.52     12.62 o
  -3 -14  10      249.48      240.36     14.23 o
  -2 -14  10       99.95      118.21     14.02 o
  -1 -14  10      118.45      142.19     20.56 o
   0 -14  10        5.40        5.62      6.60 o
   1 -14  10      202.85      192.88     13.29 o
   2 -14  10       37.02       31.70      9.72 o
   3 -14  10       26.20       33.26      9.09 o
   4 -14  10      238.86      242.27     35.95 o
   5 -14  10        3.16        8.51      6.43 o
  -6 -13  10      600.13      587.90     19.47 o
  -5 -13  10        0.36       -3.65      7.29 o
  -4 -13  10      271.78      290.01     17.16 o
  -3 -13  10      255.57      261.04     16.09 o
  -2 -13  10      522.15      577.28     39.15 o
  -1 -13  10        0.49        3.71      5.94 o
   0 -13  10      274.83      264.46     16.16 o
   1 -13  10      495.23      474.00     22.00 o
   2 -13  10       85.75       76.80     11.47 o
   3 -13  10       93.32       95.86     11.19 o
   4 -13  10      334.24      349.19     13.26 o
   5 -13  10       98.33      124.61     10.10 o
   6 -13  10       76.70       59.43      9.12 o
  -7 -12  10       55.99       67.86      9.37 o
  -6 -12  10       45.86       61.61     12.90 o
  -5 -12  10      442.54      408.30     43.47 o
  -4 -12  10        1.46       25.47      8.23 o
  -3 -12  10      746.34      794.89     27.81 o
  -2 -12  10       90.95      112.02     21.60 o
  -1 -12  10      218.60      224.72     15.28 o
   0 -12  10      318.72      298.96     17.03 o
   1 -12  10      947.63      911.30     64.23 o
   2 -12  10        8.65       13.99      6.06 o
   3 -12  10      202.52      200.12     12.79 o
   4 -12  10      630.42      659.53     21.70 o
   5 -12  10      423.62      453.23     16.18 o
   6 -12  10       28.43       25.11      8.27 o
   7 -12  10       98.06      102.47     10.63 o
  -8 -11  10       17.51       14.95      8.00 o
  -7 -11  10      281.37      278.08     20.23 o
  -6 -11  10      192.56      239.31     45.44 o
  -5 -11  10       33.02       47.67      9.59 o
  -4 -11  10        2.55       10.36      9.26 o
  -3 -11  10      571.47      569.78     22.92 o
  -2 -11  10      771.78      765.31     55.81 o
  -1 -11  10        4.15        8.02      6.41 o
   0 -11  10     1101.31     1098.90     36.74 o
   1 -11  10     1038.92      994.59     21.54 o
   2 -11  10     1069.69      995.83     22.47 o
   3 -11  10      341.76      339.12     12.33 o
   4 -11  10      708.73      711.26     18.89 o
   5 -11  10      298.19      314.78     13.90 o
   6 -11  10       23.37       38.11     10.00 o
   7 -11  10       14.65       17.20      8.20 o
   8 -11  10       60.31       64.42     10.61 o
  -9 -10  10       21.00       45.00      8.71 o
  -8 -10  10      546.56      583.30     22.89 o
  -7 -10  10      612.35      605.98     26.75 o
  -6 -10  10      219.79      272.35     19.08 o
  -5 -10  10      399.06      397.67     20.54 o
  -4 -10  10      360.48      377.06     21.60 o
  -3 -10  10      741.66      761.63     26.45 o
  -2 -10  10     1026.91     1032.33     31.84 o
  -1 -10  10       87.87       64.85      8.38 o
   0 -10  10      178.12      213.23     12.73 o
   1 -10  10      132.26      131.11      8.24 o
   2 -10  10       36.46       31.32      4.72 o
   3 -10  10      978.22      961.93     21.58 o
   4 -10  10      771.62      699.28     18.58 o
   5 -10  10      242.30      243.32     12.47 o
   6 -10  10       94.38       89.49     11.79 o
   7 -10  10     1029.56      972.65     27.67 o
   8 -10  10      641.53      632.16     48.66 o
   9 -10  10      371.19      335.73     19.02 o
 -10  -9  10      110.12      124.41     13.85 o
  -9  -9  10       29.10       45.19      8.36 o
  -8  -9  10      255.58      271.06     17.26 o
  -7  -9  10     1015.57     1076.51     30.43 o
  -6  -9  10       15.09       17.68      8.58 o
  -5  -9  10      672.42      651.51     26.11 o
  -4  -9  10     1696.08     1659.32     71.80 o
  -3  -9  10      562.00      532.62     22.07 o
  -2  -9  10      114.39      103.67      9.18 o
  -1  -9  10       79.06       92.70      6.72 o
   0  -9  10        9.09       19.88      4.03 o
   1  -9  10        5.60       12.90      4.87 o
   2  -9  10       72.73      101.42      7.75 o
   3  -9  10        2.46        6.92      4.18 o
   4  -9  10     1328.41     1359.24     29.17 o
   5  -9  10       31.97       35.46      6.86 o
   6  -9  10        8.77       10.81      7.75 o
   7  -9  10      743.89      806.47     25.46 o
   8  -9  10        4.67       14.68      8.93 o
   9  -9  10       23.58       23.90     12.38 o
 -10  -8  10      313.89      268.22     17.74 o
  -9  -8  10      321.95      344.72     31.79 o
  -8  -8  10       26.67       41.93      9.29 o
  -7  -8  10      687.66      652.27     22.63 o
  -6  -8  10        6.04        6.22      6.15 o
  -5  -8  10      523.56      517.36     23.01 o
  -4  -8  10      135.93      147.62     13.58 o
  -3  -8  10      492.39      505.66     14.89 o
  -2  -8  10       19.51       48.56      5.38 o
  -1  -8  10       89.46       85.02      6.80 o
   0  -8  10      369.93      380.69     24.61 o
   1  -8  10      345.79      358.41     15.93 o
   2  -8  10       22.67       18.45      4.29 o
   3  -8  10        1.84        2.85      5.21 o
   4  -8  10      792.92      780.90     23.97 o
   5  -8  10      763.37      768.82     20.23 o
   6  -8  10       10.90        7.12      7.51 o
   7  -8  10       49.65       54.90      9.00 o
   8  -8  10     1178.61     1179.08     35.59 o
   9  -8  10        2.77        2.80      9.11 o
 -11  -7  10      108.25      138.00     13.12 o
 -10  -7  10      329.30      323.33     19.39 o
  -9  -7  10       53.44       38.37     11.30 o
  -8  -7  10      297.99      311.94     17.83 o
  -7  -7  10     1955.75     1949.37     62.03 o
  -6  -7  10        4.20        5.59      5.83 o
  -5  -7  10       39.47       54.13      8.13 o
  -4  -7  10      153.47      159.03     33.10 o
  -3  -7  10      524.63      499.01     15.52 o
  -2  -7  10       88.71       94.08      8.21 o
  -1  -7  10      390.25      415.21     18.78 o
   0  -7  10     1007.73     1015.80     27.04 o
   1  -7  10      716.97      697.14     16.72 o
   2  -7  10      132.05      134.76      8.38 o
   3  -7  10      190.58      176.02      9.78 o
   4  -7  10     1496.60     1549.38     30.38 o
   5  -7  10      541.33      537.28     24.75 o
   6  -7  10       11.74        9.10     11.66 o
   7  -7  10      442.02      453.39     25.42 o
   8  -7  10      283.32      356.76     33.85 o
   9  -7  10        6.22       -3.43     10.90 o
 -11  -6  10      303.30      315.03     17.63 o
 -10  -6  10       16.53       41.71     12.45 o
  -9  -6  10       48.04       33.31     17.39 o
  -8  -6  10      335.02      368.08     18.66 o
  -7  -6  10      118.27      133.91     13.65 o
  -6  -6  10     1307.40     1292.14     50.44 o
  -5  -6  10      161.08      167.03     11.36 o
  -4  -6  10     1035.43     1017.11     39.11 o
  -3  -6  10       15.20       17.36      5.39 o
  -2  -6  10     1911.56     1939.98     29.13 o
  -1  -6  10      606.67      631.05     16.21 o
   0  -6  10        4.85        1.64      3.49 o
   1  -6  10       65.14       71.55      5.39 o
   2  -6  10        7.46       16.65      4.21 o
   3  -6  10        2.34        1.17      4.04 o
   4  -6  10     2106.28     2037.25     36.97 o
   5  -6  10      780.87      719.59     23.96 o
   6  -6  10       15.24        3.10      7.34 o
   7  -6  10        6.73        2.21      7.39 o
   8  -6  10      578.34      547.27     46.84 o
   9  -6  10       73.55       90.87     24.12 o
  10  -6  10      142.83      150.33     31.41 o
 -12  -5  10      275.13      274.54     17.62 o
 -11  -5  10      193.71      192.55     14.70 o
 -10  -5  10       94.03       97.72     15.62 o
  -9  -5  10       13.58       11.93     16.55 o
  -8  -5  10       43.72       62.36      9.79 o
  -7  -5  10      356.61      352.83     24.06 o
  -6  -5  10      344.24      306.17     15.50 o
  -5  -5  10      443.89      459.51     13.83 o
  -4  -5  10      700.44      664.73     16.92 o
  -3  -5  10     1880.23     1856.07     28.51 o
  -2  -5  10      194.48      215.84      8.57 o
  -1  -5  10       89.38       79.07      5.81 o
   0  -5  10      758.79      760.43     16.64 o
   1  -5  10     2376.77     2285.28     45.10 o
   2  -5  10      292.73      290.78      9.52 o
   3  -5  10      158.25      193.18     10.85 o
   4  -5  10     1304.46     1266.92     34.85 o
   5  -5  10      377.88      369.15     18.07 o
   6  -5  10        0.73       67.30      8.57 o
   7  -5  10      120.24      115.01     15.63 o
   8  -5  10      604.18      599.65     46.00 o
   9  -5  10      434.03      364.05     41.51 o
  10  -5  10       22.16       13.46     20.19 o
 -12  -4  10       91.50       96.66     12.32 o
 -11  -4  10      258.74      224.00     22.24 o
 -10  -4  10       19.92       28.57      9.63 o
  -9  -4  10       90.77       98.66     14.52 o
  -8  -4  10      466.69      526.01     21.28 o
  -7  -4  10      433.61      445.36     15.19 o
  -6  -4  10     1336.56     1299.79     26.58 o
  -5  -4  10       28.07       23.06      5.44 o
  -4  -4  10      975.81      918.63     15.86 o
  -3  -4  10       86.76       85.20      5.29 o
  -2  -4  10      248.53      250.35      7.94 o
  -1  -4  10      447.95      426.17      8.40 o
   0  -4  10     2648.51     2601.06     33.58 o
   1  -4  10     2739.04     2695.27     34.26 o
   2  -4  10        3.45       -2.32      3.23 o
   3  -4  10      950.14      971.81     19.05 o
   4  -4  10      360.41      368.28     16.34 o
   5  -4  10      259.09      252.37     15.22 o
   6  -4  10        8.89        5.13      6.84 o
   7  -4  10     1014.11      990.62     56.66 o
   8  -4  10      977.85      990.06     58.90 o
   9  -4  10       43.89       17.39     18.51 o
 -12  -3  10       97.96      105.49     28.05 o
 -11  -3  10      359.99      380.73     22.62 o
 -10  -3  10       34.15       27.13     10.05 o
  -9  -3  10      131.70      134.40     16.27 o
  -8  -3  10      100.90      103.21     17.39 o
  -7  -3  10     2380.44     2291.23     49.86 o
  -6  -3  10      923.14      851.11     20.44 o
  -5  -3  10       36.97       49.08      7.23 o
  -4  -3  10     1132.99     1065.57     16.84 o
  -3  -3  10     2491.21     2464.91     27.29 o
  -2  -3  10      436.94      457.75      7.17 o
  -1  -3  10      434.45      446.08      7.54 o
   0  -3  10     1222.82     1213.10     14.61 o
   1  -3  10     1517.73     1513.75     17.51 o
   2  -3  10     1086.52     1124.97     20.40 o
   3  -3  10     1093.08     1025.58     30.76 o
   4  -3  10     1814.38     1794.02     40.21 o
   5  -3  10      236.32      254.25     19.49 o
   6  -3  10      101.17       97.04     21.88 o
   7  -3  10      444.45      468.39     43.75 o
   8  -3  10      332.26      380.32     42.07 o
   9  -3  10        0.48       25.80     20.19 o
 -12  -2  10       97.01       69.56     33.10 o
 -11  -2  10      605.89      600.12     33.47 o
 -10  -2  10      552.39      532.10     23.08 o
  -9  -2  10       10.91        2.87      7.97 o
  -8  -2  10      613.41      705.35     30.05 o
  -7  -2  10      140.58      143.07     12.33 o
  -6  -2  10        8.29        2.18      5.27 o
  -5  -2  10        2.24       32.48      4.65 o
  -4  -2  10      934.68      908.04     14.67 o
  -3  -2  10        5.63        4.25      2.40 o
  -2  -2  10      289.52      333.54      6.20 o
  -1  -2  10      952.27      929.01     11.14 o
   0  -2  10     5082.61     5110.01     46.63 o
   1  -2  10      379.91      389.48      8.11 o
   2  -2  10      696.99      663.12     13.28 o
   3  -2  10      495.67      495.30     12.76 o
   4  -2  10     1255.33     1314.15     39.09 o
   5  -2  10       62.84       52.17     19.07 o
   6  -2  10      312.41      320.30     34.78 o
   7  -2  10       79.24       70.68     22.44 o
   8  -2  10      413.83      398.83     42.63 o
   9  -2  10       47.09       44.31     21.88 o
 -12  -1  10      158.61      172.54     23.54 o
 -11  -1  10      559.28      654.43     36.73 o
 -10  -1  10       57.23       54.03     15.27 o
  -9  -1  10      610.31      598.48     23.64 o
  -8  -1  10     2068.29     2058.31     58.46 o
  -7  -1  10      441.10      478.44     33.94 o
  -6  -1  10       17.30       19.16     12.01 o
  -5  -1  10     1131.21     1096.13     16.90 o
  -4  -1  10      701.64      755.39     11.52 o
  -3  -1  10      694.87      669.05     10.17 o
  -2  -1  10        4.34        2.63      2.43 o
  -1  -1  10      125.19      116.37      4.33 o
   0  -1  10     1080.33     1093.90     14.81 o
   1  -1  10      115.97      124.75      5.40 o
   2  -1  10      348.80      379.28      9.22 o
   3  -1  10      566.75      543.09     24.88 o
   4  -1  10      596.89      588.43     43.19 o
   5  -1  10       65.95       83.02     23.56 o
   6  -1  10      377.56      435.85     42.07 o
   7  -1  10       40.27       91.43     25.24 o
   8  -1  10      175.05      231.11     35.34 o
   9  -1  10       12.20        7.29     21.32 o
 -12   0  10      211.05      171.93     23.48 o
 -11   0  10      554.04      532.23     35.29 o
 -10   0  10      381.10      394.42     29.32 o
  -9   0  10       27.06       25.07     13.47 o
  -8   0  10     1442.75     1439.38     48.09 o
  -7   0  10      120.61      160.14     16.44 o
  -6   0  10      170.17      188.24     10.28 o
  -5   0  10      422.71      422.26      9.43 o
  -4   0  10     1659.68     1597.68     19.52 o
  -3   0  10       17.58       20.44      3.20 o
  -2   0  10      105.08      127.07      5.12 o
  -1   0  10        4.90       12.21      2.84 o
   0   0  10       36.49       34.61      3.80 o
   1   0  10      268.07      284.31     10.09 o
   2   0  10      103.33      109.68     10.51 o
   3   0  10      777.62      758.85     29.76 o
   4   0  10      783.80      674.59     29.51 o
   5   0  10       33.19       41.51     20.19 o
   6   0  10      734.98      755.03     49.92 o
   7   0  10        4.97       20.75     19.07 o
   8   0  10      479.53      453.24     46.00 o
   9   0  10        5.78       35.34     20.75 o
 -12   1  10       52.54       15.21     21.60 o
 -11   1  10      248.67      209.80     27.49 o
 -10   1  10      122.35      125.25     22.72 o
  -9   1  10      111.35      105.27     23.84 o
  -8   1  10     1364.23     1306.71     45.78 o
  -7   1  10      104.31      114.06     10.41 o
  -6   1  10        0.93       -0.30      3.83 o
  -5   1  10      677.70      673.69     13.95 o
  -4   1  10      233.46      218.38      7.63 o
  -3   1  10      226.35      226.39      9.80 o
  -2   1  10       24.37       19.14      3.74 o
  -1   1  10      233.56      225.41     11.16 o
   0   1  10      166.46      189.41     14.30 o
   1   1  10      184.51      169.00     15.57 o
   2   1  10      256.00      250.49     14.79 o
   3   1  10       26.92       74.22     15.71 o
   4   1  10      509.37      477.01     31.69 o
   5   1  10      421.73      413.69     24.80 o
   6   1  10     1175.91     1121.88     63.95 o
   7   1  10       19.33       46.00     23.56 o
   8   1  10      152.05      160.43     31.41 o
 -12   2  10        2.35        7.99     14.82 o
 -11   2  10      276.41      261.50     26.43 o
 -10   2  10      327.59      364.88     28.95 o
  -9   2  10       28.17       49.17     17.11 o
  -8   2  10      843.40      789.98     45.16 o
  -7   2  10       13.37       19.23      7.58 o
  -6   2  10      849.29      858.61     20.05 o
  -5   2  10        4.76        3.69      5.65 o
  -4   2  10     2675.33     2630.89     54.31 o
  -3   2  10       27.39       42.07      6.81 o
  -2   2  10      209.71      244.24     12.20 o
  -1   2  10       65.82       68.67      9.10 o
   0   2  10      594.34      622.31     43.58 o
   1   2  10       35.75       38.90      8.15 o
   2   2  10       23.18       22.21      7.77 o
   3   2  10      177.54      175.78     17.32 o
   4   2  10      771.75      829.78     33.82 o
   5   2  10      126.80      141.99     17.49 o
   6   2  10      139.80      121.76     23.56 o
   7   2  10      407.81      425.19     46.00 o
   8   2  10      341.74      363.49     43.75 o
 -12   3  10      201.06      216.51     26.54 o
 -11   3  10      803.46      766.57     54.13 o
 -10   3  10      554.34      471.77     32.71 o
  -9   3  10       69.31       66.42     16.83 o
  -8   3  10      300.49      310.24     19.63 o
  -7   3  10      198.83      225.71     12.00 o
  -6   3  10       37.18       33.61      8.15 o
  -5   3  10      171.80      206.57     14.37 o
  -4   3  10     1234.06     1185.31     27.93 o
  -3   3  10      226.25      206.93     16.44 o
  -2   3  10      225.92      255.71     13.85 o
  -1   3  10      283.31      292.22     20.22 o
   0   3  10        3.97       11.20      6.73 o
   1   3  10      277.26      302.43     31.09 o
   2   3  10       70.18       61.58      9.87 o
   3   3  10      296.91      277.04     29.45 o
   4   3  10      798.85      781.43     33.27 o
   5   3  10       61.38       63.94     14.28 o
   6   3  10       68.73       70.22     29.45 o
   7   3  10      304.32      286.64     38.70 o
 -12   4  10      381.81      375.27     33.43 o
 -11   4  10      277.26      308.03     29.14 o
 -10   4  10       55.86       76.01     18.25 o
  -9   4  10      242.27      221.07     23.31 o
  -8   4  10      298.65      333.61     17.77 o
  -7   4  10      518.51      507.71     19.36 o
  -6   4  10      139.14      143.47     12.00 o
  -5   4  10      115.81      166.97     10.30 o
  -4   4  10     1902.27     1866.90     53.80 o
  -3   4  10       77.20       82.54      8.77 o
  -2   4  10       75.98       83.48      9.77 o
  -1   4  10     1080.53     1089.18     37.58 o
   0   4  10      438.89      415.29     25.80 o
   1   4  10       66.84       72.41     13.16 o
   2   4  10      512.02      444.99     25.52 o
   3   4  10      987.03      892.85     98.45 o
   4   4  10      294.64      311.68     24.80 o
   5   4  10       81.32       83.61     16.16 o
   6   4  10       79.85       95.96     47.68 o
 -11   5  10       43.64       49.75     18.69 o
 -10   5  10       12.32      -14.53     14.53 o
  -9   5  10      108.90       88.90     18.23 o
  -8   5  10      117.29      141.89     13.09 o
  -7   5  10      358.48      345.25     17.97 o
  -6   5  10       19.28       14.30      7.86 o
  -5   5  10     1309.95     1325.36     44.33 o
  -4   5  10      414.29      451.78     25.17 o
  -3   5  10      261.76      297.23     17.94 o
  -2   5  10      380.00      361.91     18.83 o
  -1   5  10      168.24      177.24     14.40 o
   0   5  10     1420.78     1225.41     37.21 o
   1   5  10       11.06        3.24      8.26 o
   2   5  10      308.79      313.83     19.61 o
   3   5  10      337.14      324.03     24.39 o
   4   5  10      191.24      188.18     20.72 o
   5   5  10       19.72       23.15     13.76 o
 -10   6  10       34.58       52.52     18.69 o
  -9   6  10      279.48      270.24     21.34 o
  -8   6  10       61.08       59.43     14.49 o
  -7   6  10      473.73      464.90     21.18 o
  -6   6  10       91.32       89.95     11.09 o
  -5   6  10      419.27      473.44     22.22 o
  -4   6  10      257.18      264.49     17.69 o
  -3   6  10      271.93      228.66     16.76 o
  -2   6  10       41.05       37.42      9.64 o
  -1   6  10      815.40      761.91     31.37 o
   0   6  10     1191.00     1136.39     34.05 o
   1   6  10       39.18       58.30     21.01 o
   2   6  10       30.91       37.59     10.77 o
   3   6  10      453.92      408.65     31.53 o
   4   6  10      111.25      114.91     17.60 o
  -9   7  10      133.95      152.71     14.94 o
  -8   7  10      409.63      398.46     20.82 o
  -7   7  10      178.12      176.62     21.54 o
  -6   7  10        9.67       20.67      9.96 o
  -5   7  10        9.23       -8.60      8.60 o
  -4   7  10      219.16      192.90     16.63 o
  -3   7  10       18.63       11.13      8.99 o
  -2   7  10      226.86      243.03     18.07 o
  -1   7  10      974.39      919.96     30.83 o
   0   7  10      483.51      430.51     22.36 o
   1   7  10       23.17       16.85     10.57 o
   2   7  10      218.24      203.76     17.92 o
   3   7  10      174.77      188.95     18.01 o
  -8   8  10      297.22      319.73     19.79 o
  -7   8  10      159.53      159.70     16.83 o
  -6   8  10      234.36      277.77     20.29 o
  -5   8  10      120.13       98.50     13.71 o
  -4   8  10       14.72       22.32     16.03 o
  -3   8  10       16.12       29.08     10.74 o
  -2   8  10       90.17       89.61     13.42 o
  -1   8  10      303.31      305.85     21.01 o
   0   8  10      238.95      221.85     18.36 o
   1   8  10      103.39       78.34     13.75 o
   2   8  10       81.84       67.87     25.24 o
  -6   9  10       20.93        4.98     10.94 o
  -5   9  10        3.11       10.06     11.10 o
  -4   9  10       62.53       56.18     12.38 o
  -3   9  10        0.36        4.52     10.36 o
  -2   9  10        4.46       12.75     10.16 o
  -1   9  10        6.27        7.11     19.74 o
  -1 -15  11      154.38      126.21     26.93 o
   0 -15  11      144.94      136.65     11.62 o
   1 -15  11       13.12        3.76     13.58 o
  -4 -14  11      270.51      283.39     17.23 o
  -3 -14  11        3.46        8.24      7.42 o
  -2 -14  11       41.67       44.79      9.43 o
  -1 -14  11      308.45      272.45     15.16 o
   0 -14  11       34.57       67.13      9.45 o
   1 -14  11       90.94      111.54     11.73 o
   2 -14  11       33.77       37.66      9.11 o
   3 -14  11      287.23      301.77     18.43 o
   4 -14  11        6.00       -1.28      8.47 o
  -6 -13  11      562.93      605.26     46.56 o
  -5 -13  11      149.45      170.11     15.44 o
  -4 -13  11      472.45      492.35     37.02 o
  -3 -13  11       18.61        6.31     13.18 o
  -2 -13  11      107.01      102.17     11.82 o
  -1 -13  11      837.93      855.89     29.64 o
   0 -13  11        1.61        6.72      7.86 o
   1 -13  11      129.34      120.21     13.34 o
   2 -13  11      310.03      310.00     19.70 o
   3 -13  11      260.68      264.68     22.44 o
   4 -13  11       50.98       51.39      7.77 o
   5 -13  11      264.74      253.70     12.75 o
   6 -13  11       23.79       21.21      8.64 o
  -7 -12  11       58.30       78.60     16.83 o
  -6 -12  11       18.00       29.65     14.02 o
  -5 -12  11      914.10      920.95     44.31 o
  -4 -12  11        1.03       -6.66      7.22 o
  -3 -12  11       89.77       86.52     11.69 o
  -2 -12  11      152.20      168.32     14.27 o
  -1 -12  11      623.22      634.82     24.96 o
   0 -12  11       14.19        8.98     11.78 o
   1 -12  11       33.22       30.01      8.66 o
   2 -12  11      726.38      722.21     24.69 o
   3 -12  11     1086.14     1033.43     28.01 o
   4 -12  11      145.67      137.06     10.03 o
   5 -12  11       11.10       12.26      6.85 o
   6 -12  11      247.48      249.48     18.65 o
   7 -12  11        1.01       -6.90      6.90 o
  -8 -11  11       11.52       14.70     14.58 o
  -7 -11  11      293.66      299.76     21.58 o
  -6 -11  11      351.99      407.13     22.92 o
  -5 -11  11      157.55      177.89     15.96 o
  -4 -11  11      942.32      918.74     31.84 o
  -3 -11  11        1.46       -0.43      7.14 o
  -2 -11  11     1042.59      999.91     34.50 o
  -1 -11  11      645.88      626.34     40.95 o
   0 -11  11      315.97      293.24     11.72 o
   1 -11  11        3.94       -1.22      6.07 o
   2 -11  11     1975.69     1890.38     34.43 o
   3 -11  11      956.09      926.79     21.92 o
   4 -11  11      350.79      324.02     13.90 o
   5 -11  11       19.17       46.47      7.53 o
   6 -11  11      385.41      324.94     20.46 o
   7 -11  11      159.43      130.03     12.96 o
   8 -11  11      123.63      148.09     28.61 o
  -9 -10  11       54.96       46.59      9.85 o
  -8 -10  11       97.27       87.54     20.19 o
  -7 -10  11        1.59       36.13     10.78 o
  -6 -10  11      652.85      631.63     27.04 o
  -5 -10  11        3.36        0.83      7.64 o
  -4 -10  11       19.39       17.13      8.07 o
  -3 -10  11       33.75       12.59      7.78 o
  -2 -10  11      358.09      332.56     18.52 o
  -1 -10  11      204.57      205.58     13.04 o
   0 -10  11        1.38        1.50      4.83 o
   1 -10  11      209.90      210.78     12.95 o
   2 -10  11     1327.46     1238.53     25.64 o
   3 -10  11      961.56      880.73     20.99 o
   4 -10  11       85.72       66.79      7.86 o
   5 -10  11      868.22      905.15     29.63 o
   6 -10  11      506.89      498.97     23.18 o
   7 -10  11       15.86       35.36      8.84 o
   8 -10  11       23.95       15.67     10.19 o
 -10  -9  11      298.22      341.90     17.99 o
  -9  -9  11       18.67       34.49     12.64 o
  -8  -9  11      115.43      124.11     35.34 o
  -7  -9  11        7.46        9.55     17.67 o
  -6  -9  11     1918.74     1887.34     52.95 o
  -5  -9  11       99.80      111.08     14.58 o
  -4  -9  11       40.07       33.05      9.00 o
  -3  -9  11       82.63       97.06     11.93 o
  -2  -9  11      751.51      804.05     28.27 o
  -1  -9  11      135.22      147.44     11.28 o
   0  -9  11       30.97       13.59      6.58 o
   1  -9  11      327.08      318.04     11.73 o
   2  -9  11     1265.44     1242.62     25.63 o
   3  -9  11      780.18      752.00     19.17 o
   4  -9  11        2.11        4.02      5.53 o
   5  -9  11        9.63        2.41      5.57 o
   6  -9  11      504.01      469.87     22.52 o
   7  -9  11       31.67       31.46      8.76 o
   8  -9  11      291.61      298.40     27.11 o
 -10  -8  11      269.23      256.71     15.95 o
  -9  -8  11       21.83       30.82      9.77 o
  -8  -8  11       38.27       39.55      9.28 o
  -7  -8  11       12.63       18.51      9.33 o
  -6  -8  11      159.23      163.85     21.32 o
  -5  -8  11       53.28       60.30     14.30 o
  -4  -8  11       18.74       20.84     11.50 o
  -3  -8  11       80.18       65.48     11.50 o
  -2  -8  11      922.47      983.69     26.20 o
  -1  -8  11      252.22      264.74     14.36 o
   0  -8  11        0.60       -5.42      5.42 o
   1  -8  11      264.29      263.17     10.88 o
   2  -8  11      368.60      372.32     14.57 o
   3  -8  11      366.90      367.28     13.36 o
   4  -8  11       42.84       43.01      7.04 o
   5  -8  11     1299.70     1259.76     40.75 o
   6  -8  11      925.24      922.22     37.82 o
   7  -8  11       64.52       82.18     10.59 o
   8  -8  11      259.61      261.02     24.81 o
   9  -8  11      191.51      192.69     22.44 o
 -11  -7  11      215.66      208.76     17.36 o
 -10  -7  11      109.89      113.87     13.75 o
  -9  -7  11      749.34      744.99     26.57 o
  -8  -7  11      466.60      455.00     22.06 o
  -7  -7  11     1357.57     1323.27     41.39 o
  -6  -7  11      960.57      971.35     34.50 o
  -5  -7  11      156.91      152.74     14.74 o
  -4  -7  11      641.94      655.59     25.88 o
  -3  -7  11       66.03       63.58     14.02 o
  -2  -7  11     1590.08     1556.94     35.44 o
  -1  -7  11       15.95       22.71      6.43 o
   0  -7  11      132.11      140.71      8.35 o
   1  -7  11       11.00       18.10      5.04 o
   2  -7  11     2051.93     2034.84     36.45 o
   3  -7  11      158.03      148.73      9.54 o
   4  -7  11      311.52      316.33     13.52 o
   5  -7  11     1411.30     1406.33     36.95 o
   6  -7  11      946.17      938.22     29.81 o
   7  -7  11        5.60       12.42      7.54 o
   8  -7  11      202.61      238.69     22.78 o
   9  -7  11      456.38      394.90     44.31 o
 -11  -6  11       61.72       58.40     15.59 o
 -10  -6  11      143.03      147.01     17.78 o
  -9  -6  11      439.96      464.55     23.95 o
  -8  -6  11     1616.80     1569.31     39.65 o
  -7  -6  11       33.03       31.34      8.28 o
  -6  -6  11      877.82      841.29     24.96 o
  -5  -6  11      576.62      650.66     26.64 o
  -4  -6  11       13.51        2.96      6.95 o
  -3  -6  11      153.51      153.11     15.86 o
  -2  -6  11      431.25      457.60     22.18 o
  -1  -6  11      955.19      957.31     20.95 o
   0  -6  11       82.86       77.60      5.86 o
   1  -6  11     1309.56     1314.87     22.71 o
   2  -6  11       36.16       33.03      4.92 o
   3  -6  11       28.52       33.07      5.40 o
   4  -6  11       49.33       49.23      7.12 o
   5  -6  11      733.75      743.14     25.22 o
   6  -6  11      708.26      728.60     25.51 o
   7  -6  11       57.57       75.82     13.81 o
   8  -6  11        1.91       16.83     17.95 o
   9  -6  11      494.63      425.19     45.44 o
 -12  -5  11      159.20      153.42     21.09 o
 -11  -5  11       68.13       58.94     18.51 o
 -10  -5  11      434.55      401.04     27.46 o
  -9  -5  11       90.28       88.97     13.94 o
  -8  -5  11       24.05       23.96      8.57 o
  -7  -5  11      354.12      361.27     17.35 o
  -6  -5  11      818.88      752.59     23.47 o
  -5  -5  11      538.58      539.08     17.57 o
  -4  -5  11      515.37      531.24     17.13 o
  -3  -5  11      804.44      846.84     19.42 o
  -2  -5  11     5624.08     5573.64     83.11 o
  -1  -5  11      112.03      126.48     11.70 o
   0  -5  11      429.98      405.88     11.17 o
   1  -5  11      351.15      375.20     12.46 o
   2  -5  11      760.15      756.63     16.23 o
   3  -5  11       25.37       17.17      5.49 o
   4  -5  11       78.48       75.87     10.02 o
   5  -5  11      674.35      746.07     28.56 o
   6  -5  11      261.89      272.32     14.76 o
   7  -5  11       14.34      -14.02     15.71 o
   8  -5  11       11.22       15.15     17.95 o
   9  -5  11      669.72      595.16     47.68 o
 -12  -4  11      307.74      349.87     19.97 o
 -11  -4  11      242.30      218.56     18.30 o
 -10  -4  11       74.63       88.47     20.75 o
  -9  -4  11      131.85      129.60     18.79 o
  -8  -4  11        0.96       -4.60      7.25 o
  -7  -4  11      378.40      440.56     19.23 o
  -6  -4  11      202.99      213.33     11.19 o
  -5  -4  11      610.32      621.58     16.81 o
  -4  -4  11      601.77      618.50     14.36 o
  -3  -4  11     2310.65     2279.40     40.64 o
  -2  -4  11     1064.73     1025.84     18.87 o
  -1  -4  11     2557.52     2485.07     36.44 o
   0  -4  11        8.27        5.29      3.15 o
   1  -4  11      654.85      631.52     13.21 o
   2  -4  11      925.79      932.20     17.67 o
   3  -4  11       44.51       55.11      8.93 o
   4  -4  11      160.34      166.61     14.81 o
   5  -4  11      608.50      604.36     22.07 o
   6  -4  11        9.36        8.41     15.71 o
   7  -4  11        0.36       34.78     19.07 o
   8  -4  11       17.36        1.12     19.07 o
   9  -4  11       30.17       31.41     19.63 o
 -12  -3  11      537.34      565.05     35.31 o
 -11  -3  11      159.57      153.27     16.56 o
 -10  -3  11        2.43        4.27     15.71 o
  -9  -3  11      228.94      279.68     25.24 o
  -8  -3  11       99.18      117.37     12.33 o
  -7  -3  11      112.69      137.68     12.66 o
  -6  -3  11     1045.48     1058.86     29.37 o
  -5  -3  11      615.11      607.71     37.39 o
  -4  -3  11      234.13      226.72      7.76 o
  -3  -3  11      364.25      435.09      9.29 o
  -2  -3  11     1798.77     1703.68     24.05 o
  -1  -3  11      776.95      753.21     13.83 o
   0  -3  11        1.62       11.50      4.31 o
   1  -3  11     2666.35     2749.18     45.32 o
   2  -3  11     1348.12     1307.80     26.29 o
   3  -3  11      102.19      100.65     10.38 o
   4  -3  11      301.29      296.94     20.84 o
   5  -3  11      489.09      548.04     41.51 o
   6  -3  11       10.77       67.87     21.88 o
   7  -3  11        0.56      -15.15     16.83 o
   8  -3  11      313.94      323.10     39.83 o
   9  -3  11      150.13      157.62     32.53 o
 -12  -2  11       55.50       57.06     17.24 o
 -11  -2  11      464.07      503.19     72.64 o
 -10  -2  11     1415.98     1268.13     47.55 o
  -9  -2  11      179.85      169.03     18.06 o
  -8  -2  11      452.91      413.87     24.06 o
  -7  -2  11       10.38       23.08      8.28 o
  -6  -2  11     1515.74     1553.33     49.69 o
  -5  -2  11      990.79     1012.14     25.91 o
  -4  -2  11       99.60       99.39      7.14 o
  -3  -2  11      460.55      445.65     12.41 o
  -2  -2  11     1159.56     1189.17     21.03 o
  -1  -2  11      825.48      805.53     14.65 o
   0  -2  11      179.78      175.68      7.27 o
   1  -2  11     2173.57     2131.47     37.07 o
   2  -2  11     1210.50     1232.35     26.02 o
   3  -2  11        0.29       15.15     16.83 o
   4  -2  11      186.25      208.67     29.73 o
   5  -2  11      256.44      254.67     33.10 o
   6  -2  11      143.37      141.36     26.93 o
   7  -2  11        3.36        0.56     17.39 o
   8  -2  11        4.83       18.51     21.32 o
 -12  -1  11       27.88       41.51     16.83 o
 -11  -1  11      269.97      301.61     27.51 o
 -10  -1  11      132.28      122.94     19.39 o
  -9  -1  11      208.59      193.27     21.08 o
  -8  -1  11      258.63      252.36     57.78 o
  -7  -1  11       76.69       95.27     11.35 o
  -6  -1  11      396.63      392.22     14.10 o
  -5  -1  11       34.55       42.65      5.90 o
  -4  -1  11      716.72      714.80     16.32 o
  -3  -1  11      129.67      137.89      6.36 o
  -2  -1  11        6.98        5.61      3.01 o
  -1  -1  11       53.38       67.31      4.28 o
   0  -1  11        5.41        7.42      3.00 o
   1  -1  11     1065.42     1142.39     18.53 o
   2  -1  11     1374.77     1339.37     49.92 o
   3  -1  11      114.94      107.70     23.00 o
   4  -1  11      282.36      274.86     33.66 o
   5  -1  11      341.76      408.93     40.95 o
   6  -1  11        3.04      -17.39     17.39 o
   7  -1  11       42.77       85.26     25.24 o
   8  -1  11       49.26       30.29     23.56 o
 -12   0  11      151.02      175.45     43.19 o
 -11   0  11        5.98        7.31     13.18 o
 -10   0  11      187.07      158.62     20.82 o
  -9   0  11      275.13      280.75     28.61 o
  -8   0  11        4.34       34.09      9.81 o
  -7   0  11       60.06       79.74     11.18 o
  -6   0  11      182.74      193.33     11.10 o
  -5   0  11       89.72      184.67     16.83 o
  -4   0  11      585.60      561.03     11.69 o
  -3   0  11       86.30       85.91      4.89 o
  -2   0  11      612.57      634.31     12.81 o
  -1   0  11     1268.85     1262.16     17.29 o
   0   0  11      801.98      754.59     14.95 o
   1   0  11     1838.01     1865.48     79.81 o
   2   0  11      850.28      803.44     24.51 o
   3   0  11     1712.49     1520.71     71.80 o
   4   0  11        1.80      -15.15     15.15 o
   5   0  11       63.34       33.10     20.19 o
   6   0  11      347.85      330.39     39.83 o
   7   0  11       38.67       40.95     21.88 o
   8   0  11      475.86      500.92     50.48 o
 -12   1  11      111.66      100.75     23.28 o
 -11   1  11       21.38       26.36     15.87 o
 -10   1  11      165.78      118.57     19.63 o
  -9   1  11      116.26      114.82     18.42 o
  -8   1  11       35.21       36.83     13.65 o
  -7   1  11      117.89      130.70     24.68 o
  -6   1  11        8.12       10.89     14.02 o
  -5   1  11      871.56      850.09     19.73 o
  -4   1  11      275.40      282.58     11.67 o
  -3   1  11        6.84        7.74      5.02 o
  -2   1  11      637.55      651.17     18.33 o
  -1   1  11       79.46       82.56      6.91 o
   0   1  11       51.99       60.58      7.29 o
   1   1  11      552.78      562.60     20.71 o
   2   1  11      524.54      551.05     22.00 o
   3   1  11       85.58       70.58     10.48 o
   4   1  11     1115.26     1079.81     61.14 o
   5   1  11     1437.00     1373.18     72.36 o
   6   1  11      204.16      212.04     34.22 o
   7   1  11      106.52      158.19     31.41 o
 -12   2  11       50.70       62.26     19.44 o
 -11   2  11        1.12       19.88     15.50 o
 -10   2  11       33.13       62.18     26.64 o
  -9   2  11      192.79      189.97     22.21 o
  -8   2  11       31.84        7.60     12.26 o
  -7   2  11       36.17       47.05     11.11 o
  -6   2  11     1063.63     1075.04     30.17 o
  -5   2  11      592.49      614.93     20.89 o
  -4   2  11        4.03       28.05     14.58 o
  -3   2  11      182.72      170.45     11.34 o
  -2   2  11        3.63        5.08      5.63 o
  -1   2  11      483.95      506.90     20.06 o
   0   2  11      416.55      409.26     18.26 o
   1   2  11      220.98      255.33     16.16 o
   2   2  11      681.63      707.78     31.97 o
   3   2  11      197.20      195.09     15.25 o
   4   2  11     1090.81     1023.84     39.21 o
   5   2  11      644.01      666.40     51.05 o
   6   2  11      132.49       94.24     27.49 o
   7   2  11        0.80      -19.63     19.63 o
 -11   3  11       11.79        1.92     15.73 o
 -10   3  11      443.42      436.35     32.52 o
  -9   3  11     1056.58     1003.53     42.44 o
  -8   3  11      128.37       95.20     17.85 o
  -7   3  11      643.81      634.64     30.20 o
  -6   3  11      915.58      917.28     21.89 o
  -5   3  11      679.85      693.46     24.79 o
  -4   3  11      849.97      858.39     27.47 o
  -3   3  11      491.74      587.00     18.06 o
  -2   3  11      287.52      301.94     14.46 o
  -1   3  11       14.64       21.81     10.69 o
   0   3  11      131.88      132.94     12.68 o
   1   3  11      281.26      313.48     18.67 o
   2   3  11       21.72       16.72      8.76 o
   3   3  11      407.65      388.47     21.21 o
   4   3  11       89.44       95.55     16.50 o
   5   3  11      997.73     1006.76     41.29 o
   6   3  11       89.24      120.60     30.85 o
 -11   4  11      111.56       80.55     20.18 o
 -10   4  11     1232.74     1282.58     51.56 o
  -9   4  11       89.26       98.06     18.44 o
  -8   4  11        0.57        5.38     10.62 o
  -7   4  11      249.76      272.09     16.16 o
  -6   4  11     1875.40     1957.19     41.01 o
  -5   4  11      353.02      373.13     14.79 o
  -4   4  11      496.95      540.42     18.28 o
  -3   4  11     1452.39     1445.09     76.85 o
  -2   4  11     2029.64     1907.81     55.75 o
  -1   4  11      181.89      175.49     18.03 o
   0   4  11      183.68      183.38     18.72 o
   1   4  11      371.47      331.78     24.26 o
   2   4  11        1.76       10.81      8.77 o
   3   4  11        0.44       -8.46      8.46 o
   4   4  11      273.94      257.80     19.12 o
   5   4  11        2.85        2.39     11.81 o
 -10   5  11      476.62      445.76     33.71 o
  -9   5  11       27.24       16.16     16.83 o
  -8   5  11        5.81       13.02     10.88 o
  -7   5  11      196.27      178.05     15.63 o
  -6   5  11      167.90      197.68     14.19 o
  -5   5  11      346.41      343.68     20.30 o
  -4   5  11       33.22       20.46      9.27 o
  -3   5  11      735.48      720.85     26.36 o
  -2   5  11      360.03      329.59     23.86 o
  -1   5  11       73.21       47.77     13.51 o
   0   5  11      767.94      750.83     33.41 o
   1   5  11      211.77      217.44     20.75 o
   2   5  11       98.34      116.06     17.32 o
   3   5  11      106.12      120.28     34.22 o
   4   5  11      221.46      240.08     23.53 o
 -10   6  11      143.69      184.94     25.75 o
  -9   6  11        1.00       -1.19     29.45 o
  -8   6  11      176.35      222.16     16.35 o
  -7   6  11       26.99       24.14     13.85 o
  -6   6  11      163.40      151.22     15.82 o
  -5   6  11       37.93       47.30     11.15 o
  -4   6  11      784.03      725.00     30.88 o
  -3   6  11      670.79      681.36     26.47 o
  -2   6  11     2014.08     1938.03     48.49 o
  -1   6  11      326.35      309.92     20.31 o
   0   6  11       48.58       67.78     33.30 o
   1   6  11      193.47      205.28     24.32 o
   2   6  11       98.76      114.73     25.72 o
   3   6  11       12.33       13.30     10.43 o
  -8   7  11        8.32        5.60     10.09 o
  -7   7  11       56.30       64.48     13.29 o
  -6   7  11       29.61       30.97     11.04 o
  -5   7  11        7.26       21.31     19.57 o
  -4   7  11      571.37      560.83     24.89 o
  -3   7  11      668.07      689.20     32.21 o
  -2   7  11      643.71      602.49     27.49 o
  -1   7  11       26.88       39.17     11.01 o
   0   7  11      350.84      331.88     26.89 o
   1   7  11      138.28      118.67     15.76 o
   2   7  11       30.48       39.31     12.22 o
  -7   8  11      165.67      166.92     23.87 o
  -6   8  11      109.45      125.34     15.68 o
  -5   8  11       60.04       53.54     12.57 o
  -4   8  11        1.30        1.76     10.16 o
  -3   8  11        5.85        3.91     10.26 o
  -2   8  11        7.89        5.14     12.41 o
  -1   8  11        7.93       -1.90     10.59 o
   0   8  11      262.02      264.20     37.58 o
  -3 -14  12       23.05       27.22     12.90 o
  -2 -14  12       12.57        9.19      8.69 o
  -1 -14  12      304.47      355.23     20.12 o
   0 -14  12      402.65      408.63     21.93 o
   1 -14  12      157.47      186.13     37.30 o
   2 -14  12       52.69       39.72     11.38 o
   3 -14  12      223.32      201.95     18.67 o
  -5 -13  12       63.01       48.49     12.90 o
  -4 -13  12        3.35        5.10      9.26 o
  -3 -13  12      158.52      179.96     15.65 o
  -2 -13  12       15.19       17.33     10.38 o
  -1 -13  12       90.40       83.06     12.05 o
   0 -13  12      331.76      332.80     20.47 o
   1 -13  12       84.79       82.64     12.55 o
   2 -13  12        6.58       10.21      8.14 o
   3 -13  12      397.67      402.51     15.02 o
   4 -13  12      599.88      563.60     18.65 o
   5 -13  12        2.99        9.50      7.07 o
  -7 -12  12      552.97      596.84     48.24 o
  -6 -12  12      387.09      384.45     23.27 o
  -5 -12  12      362.39      371.66     21.74 o
  -4 -12  12      567.71      586.43     28.05 o
  -3 -12  12      604.23      669.82     26.97 o
  -2 -12  12      195.44      199.79     16.38 o
  -1 -12  12      215.19      212.38     16.70 o
   0 -12  12     1174.14     1154.79     37.41 o
   1 -12  12       23.51       24.29      7.94 o
   2 -12  12        2.10       -1.26      5.15 o
   3 -12  12      510.87      514.09     16.54 o
   4 -12  12      846.69      757.63     21.10 o
   5 -12  12       26.17        9.32      9.62 o
   6 -12  12      307.84      310.89     21.05 o
  -8 -11  12      298.24      312.21     23.76 o
  -7 -11  12      268.54      292.52     30.85 o
  -6 -11  12      355.70      363.39     53.57 o
  -5 -11  12       22.02       22.22     13.46 o
  -4 -11  12      738.19      766.70     29.74 o
  -3 -11  12      915.66      907.97     32.36 o
  -2 -11  12        8.10        8.65     15.71 o
  -1 -11  12      118.26      115.08     12.91 o
   0 -11  12      721.29      675.56     22.81 o
   1 -11  12       45.22       55.21      9.18 o
   2 -11  12      188.04      184.42     10.62 o
   3 -11  12      167.16      171.53     10.81 o
   4 -11  12      626.03      549.25     17.95 o
   5 -11  12      375.67      341.89     15.41 o
   6 -11  12       67.05       83.74     12.99 o
   7 -11  12      931.75      866.98     27.65 o
  -9 -10  12       85.27      117.24     28.61 o
  -8 -10  12       72.54       82.24     14.22 o
  -7 -10  12      284.85      308.85     22.89 o
  -6 -10  12        4.46       -2.31      8.91 o
  -5 -10  12        6.92       12.15      9.13 o
  -4 -10  12      873.10      916.52     48.80 o
  -3 -10  12      124.51      146.09     14.52 o
  -2 -10  12       57.80       60.18     10.27 o
  -1 -10  12     1233.29     1089.83     31.09 o
   0 -10  12      269.59      233.85     14.81 o
   1 -10  12      499.90      450.52     21.05 o
   2 -10  12       28.81       25.30      6.29 o
   3 -10  12      568.38      595.99     17.63 o
   4 -10  12     1333.87     1239.80     27.75 o
   5 -10  12      239.26      206.13     12.65 o
   6 -10  12      281.03      332.16     31.62 o
   7 -10  12       19.33       21.10      8.76 o
  -9  -9  12       77.79       72.43     17.95 o
  -8  -9  12      191.82      213.19     21.60 o
  -7  -9  12       94.31       93.87     14.52 o
  -6  -9  12      594.78      566.44     72.36 o
  -5  -9  12     2359.57     2246.76     60.50 o
  -4  -9  12      236.22      263.84     18.97 o
  -3  -9  12      429.05      447.94     32.25 o
  -2  -9  12      591.08      596.04     25.17 o
  -1  -9  12      476.31      466.01     18.67 o
   0  -9  12       73.08       78.99     15.36 o
   1  -9  12       81.19       66.82      7.09 o
   2  -9  12       15.41       40.55      6.46 o
   3  -9  12      346.68      330.87     13.94 o
   4  -9  12      104.32      114.45      9.56 o
   5  -9  12        0.49        0.09      7.69 o
   6  -9  12      371.68      345.04     21.41 o
   7  -9  12       81.50       72.72     10.67 o
   8  -9  12      207.07      217.92     18.71 o
 -10  -8  12        0.58       38.57     13.05 o
  -9  -8  12       64.17       85.14     14.68 o
  -8  -8  12        4.12        9.64     10.17 o
  -7  -8  12       11.34       40.06     11.41 o
  -6  -8  12        8.94        8.54     11.22 o
  -5  -8  12     1166.52     1177.24     38.55 o
  -4  -8  12      257.18      271.51     18.97 o
  -3  -8  12      364.90      346.10     19.49 o
  -2  -8  12       39.08       48.13      7.89 o
  -1  -8  12     1271.88     1340.90     35.49 o
   0  -8  12      333.79      351.80     12.77 o
   1  -8  12        0.99       -3.22      4.45 o
   2  -8  12      144.36      122.88      9.06 o
   3  -8  12      513.69      475.33     20.08 o
   4  -8  12       45.46       43.68      7.60 o
   5  -8  12      102.57      107.75     12.62 o
   6  -8  12       13.15        7.64      8.48 o
   7  -8  12      214.17      223.58     15.24 o
   8  -8  12      395.13      366.14     28.74 o
 -10  -7  12      343.34      345.45     21.49 o
  -9  -7  12       29.53       30.93     27.77 o
  -8  -7  12        4.92        5.86      9.43 o
  -7  -7  12       78.01       80.16     13.34 o
  -6  -7  12       40.80       46.79     11.00 o
  -5  -7  12      435.40      493.80     23.58 o
  -4  -7  12      218.86      209.05     27.21 o
  -3  -7  12      658.17      655.93     26.28 o
  -2  -7  12      299.00      277.83     18.87 o
  -1  -7  12      136.81      136.08     11.38 o
   0  -7  12       15.92       16.53      5.33 o
   1  -7  12      891.13      901.75     21.03 o
   2  -7  12     1133.04     1086.33     24.33 o
   3  -7  12       53.85      128.26      9.56 o
   4  -7  12      486.31      474.43     15.84 o
   5  -7  12        3.92        4.98      7.65 o
   6  -7  12      227.76      293.33     18.96 o
   7  -7  12      712.44      709.23     27.37 o
   8  -7  12      158.51      128.46     29.17 o
 -11  -6  12      227.65      273.47     50.48 o
 -10  -6  12        5.68       -4.46      8.30 o
  -9  -6  12        0.83        5.47      8.38 o
  -8  -6  12      321.83      309.84     21.86 o
  -7  -6  12      239.66      221.32     25.80 o
  -6  -6  12        0.36       -2.39      7.95 o
  -5  -6  12     1010.13     1013.46     34.82 o
  -4  -6  12      859.33      829.95     63.39 o
  -3  -6  12      910.34      918.34     25.19 o
  -2  -6  12        6.23        5.40      6.04 o
  -1  -6  12     3304.47     3202.03     45.44 o
   0  -6  12      499.98      511.36     13.03 o
   1  -6  12        6.13        6.33      4.22 o
   2  -6  12      593.52      559.97     22.91 o
   3  -6  12     1069.45      991.83     23.20 o
   4  -6  12      807.89      803.17     26.42 o
   5  -6  12       19.69       29.91      9.32 o
   6  -6  12      103.01      101.56     12.28 o
   7  -6  12      225.52      215.96     33.66 o
   8  -6  12      169.50      143.60     29.17 o
 -11  -5  12      200.10      202.10     21.95 o
 -10  -5  12       82.65       72.95     12.41 o
  -9  -5  12      181.61      162.66     14.81 o
  -8  -5  12     1207.15     1171.93     33.55 o
  -7  -5  12      504.49      518.62     20.58 o
  -6  -5  12       42.26       59.68     11.29 o
  -5  -5  12      312.98      335.11     16.18 o
  -4  -5  12      497.06      470.12     16.76 o
  -3  -5  12        4.64        1.48      4.77 o
  -1  -5  12      496.93      508.09     13.73 o
   0  -5  12       45.16       45.79      7.10 o
   1  -5  12      642.09      646.46     17.32 o
   2  -5  12     2296.53     2284.53     42.37 o
   3  -5  12       50.71       58.79      7.11 o
   4  -5  12      982.11      991.13     29.43 o
   5  -5  12        0.60       -9.29      9.29 o
   6  -5  12      165.68      167.72     28.61 o
   7  -5  12       11.30       43.19     22.44 o
   8  -5  12      173.97      200.26     33.66 o
 -11  -4  12      206.37      282.11     25.47 o
 -10  -4  12      251.22      200.65     20.75 o
  -9  -4  12       60.89       55.42     11.01 o
  -8  -4  12      158.82      238.53     25.22 o
  -7  -4  12      422.00      371.38     18.50 o
  -6  -4  12       25.23       27.44      7.75 o
  -5  -4  12      303.93      343.53     33.38 o
  -4  -4  12      126.13      114.96      9.95 o
  -3  -4  12       21.64       20.18      4.69 o
  -2  -4  12       69.26       74.92      6.33 o
  -1  -4  12     2594.88     2616.84     38.87 o
   0  -4  12     1474.08     1438.52     26.16 o
   1  -4  12      117.79      115.01     11.66 o
   2  -4  12      563.00      599.65     17.33 o
   3  -4  12       28.51       29.78      7.95 o
   4  -4  12      590.42      582.90     21.81 o
   5  -4  12        8.99       22.44     17.39 o
   6  -4  12       78.68       83.58     23.56 o
   7  -4  12       13.25       45.44     20.75 o
   8  -4  12      149.29      130.70     29.17 o
 -12  -3  12      166.21      148.57     33.94 o
 -11  -3  12      386.44      476.24     49.92 o
 -10  -3  12        6.26        8.44     21.04 o
  -9  -3  12        2.72       -1.53      8.66 o
  -8  -3  12     2261.89     2167.17     50.27 o
  -7  -3  12      367.85      374.10     19.90 o
  -6  -3  12      282.88      273.95     16.15 o
  -5  -3  12       14.99       18.47      7.11 o
  -4  -3  12      921.01      903.89     17.38 o
  -3  -3  12      129.93      139.62      7.38 o
  -2  -3  12     1084.46     1079.08     23.38 o
  -1  -3  12     1650.88     1682.74     31.76 o
   0  -3  12     1987.21     2029.12     36.30 o
   1  -3  12      261.07      257.42     12.10 o
   2  -3  12      759.62      884.08     26.13 o
   3  -3  12      258.01      259.45     20.48 o
   4  -3  12      397.41      401.63     39.83 o
   5  -3  12        0.66        3.37     16.83 o
   6  -3  12     2348.48     2133.82     94.24 o
   7  -3  12       44.96       64.51     24.12 o
   8  -3  12      103.88      102.65     29.17 o
 -12  -2  12        4.72       -0.85     15.45 o
 -11  -2  12       33.87       66.63     27.49 o
 -10  -2  12      240.09      256.91     35.90 o
  -9  -2  12       70.97       94.48     15.67 o
  -8  -2  12      992.36      933.92     31.32 o
  -7  -2  12      158.17      153.55     13.56 o
  -6  -2  12       86.20      105.75     10.28 o
  -5  -2  12     1111.09     1098.74     24.02 o
  -4  -2  12      849.20      840.77     18.13 o
  -3  -2  12      371.02      392.37     13.74 o
  -2  -2  12      209.91      216.20     12.79 o
  -1  -2  12      607.91      673.62     18.78 o
   0  -2  12      594.21      628.55     17.57 o
   1  -2  12      599.95      604.51     16.89 o
   2  -2  12      178.07      170.53     26.93 o
   3  -2  12      346.29      346.66     38.14 o
   4  -2  12      263.24      263.64     33.66 o
   5  -2  12      485.12      422.39     41.51 o
   6  -2  12      943.57      986.13     60.58 o
   7  -2  12        5.11       20.75     20.19 o
   8  -2  12      300.70      307.40     41.51 o
 -12  -1  12      185.09      152.64     22.60 o
 -11  -1  12      177.85      142.17     21.15 o
 -10  -1  12        8.90       -2.23     12.12 o
  -9  -1  12      531.37      527.28     48.24 o
  -8  -1  12      401.04      373.44     26.57 o
  -7  -1  12        5.43        6.10      6.86 o
  -6  -1  12       15.47       16.75      5.89 o
  -5  -1  12      152.79      158.71      9.20 o
  -4  -1  12     1813.72     1766.91     29.83 o
  -3  -1  12      620.76      634.17     15.50 o
  -2  -1  12      288.59      307.74     11.76 o
  -1  -1  12      931.82      964.55     19.20 o
   0  -1  12      354.33      360.56     12.72 o
   1  -1  12        5.17       -6.73     16.83 o
   2  -1  12      519.38      528.97     44.88 o
   3  -1  12       62.04       31.41     19.07 o
   4  -1  12       15.59        9.54     19.63 o
   5  -1  12        7.36       16.83     20.19 o
   6  -1  12      519.56      525.60     48.80 o
   7  -1  12      161.22      194.09     34.22 o
 -12   0  12       35.47       37.52     19.91 o
 -11   0  12      101.33       92.32     21.04 o
 -10   0  12       15.03      -10.23     13.18 o
  -9   0  12      296.10      416.78     43.75 o
  -8   0  12      374.65      344.42     39.83 o
  -7   0  12       36.17       54.30     11.21 o
  -6   0  12       17.50       14.21      6.52 o
  -5   0  12     2359.20     2419.09     42.98 o
  -4   0  12     2047.75     2109.10     38.51 o
  -3   0  12      777.09      807.69     20.07 o
  -2   0  12        9.85        7.70      4.27 o
  -1   0  12      264.11      287.74     11.24 o
   0   0  12      447.24      476.74     23.70 o
   1   0  12       23.93       29.73      9.53 o
   2   0  12        6.94       24.68     20.19 o
   3   0  12     1543.80     1442.18     71.80 o
   4   0  12      200.33      199.70     32.53 o
   5   0  12      230.70      236.72     35.34 o
   6   0  12       92.84      100.97     27.49 o
   7   0  12      281.60      316.93     40.95 o
 -11   1  12      156.69      121.28     32.25 o
 -10   1  12        1.62       -2.05     13.05 o
  -9   1  12       16.00       18.16     14.04 o
  -8   1  12      245.09      268.69     35.34 o
  -7   1  12      377.42      364.61     37.58 o
  -6   1  12       26.05       38.43     10.52 o
  -5   1  12      994.53     1082.96     53.50 o
  -4   1  12      532.85      581.07     22.83 o
  -3   1  12      449.92      422.16     13.80 o
  -2   1  12       85.32      111.95      9.78 o
  -1   1  12      477.25      488.48     16.27 o
   0   1  12      560.41      590.53     19.07 o
   1   1  12      527.29      601.30     30.14 o
   2   1  12      509.54      469.16     26.34 o
   3   1  12      749.26      692.76     51.05 o
   4   1  12       85.16       70.68     25.80 o
   5   1  12       23.83       32.53     23.56 o
   6   1  12      481.10      597.96     54.97 o
 -11   2  12      237.01      260.85     27.51 o
 -10   2  12      133.86      140.74     41.51 o
  -9   2  12      546.08      581.82     34.17 o
  -8   2  12      308.71      316.06     26.32 o
  -7   2  12      404.47      449.10     28.88 o
  -6   2  12        1.26       -0.91     11.70 o
  -5   2  12      220.24      261.93     14.15 o
  -4   2  12       17.69       18.83      6.10 o
  -3   2  12      153.16      143.08      9.59 o
  -2   2  12       37.56       35.28      7.22 o
  -1   2  12     1383.79     1355.47     35.53 o
   0   2  12      378.81      385.42     18.74 o
   1   2  12      263.46      251.32     16.87 o
   2   2  12      149.82      185.51     17.94 o
   3   2  12       37.75       61.14     25.80 o
   4   2  12      443.04      431.92     47.12 o
   5   2  12        8.51      -12.90     21.32 o
   6   2  12       28.49       48.24     25.80 o
 -11   3  12      344.85      318.79     30.34 o
 -10   3  12        0.51        3.72     20.19 o
  -9   3  12      254.37      297.91     31.13 o
  -8   3  12      190.61      172.10     20.82 o
  -7   3  12        1.19       20.54     10.39 o
  -6   3  12       91.23      100.34     12.66 o
  -5   3  12     2539.19     2518.57     53.27 o
  -4   3  12     2012.52     2067.71     47.95 o
  -3   3  12      323.25      315.84     18.80 o
  -2   3  12      398.55      389.80     20.77 o
  -1   3  12       18.23       18.36     10.67 o
   0   3  12      432.32      452.43     21.95 o
   1   3  12      157.84      174.59     15.01 o
   2   3  12       43.39       35.29     10.07 o
   3   3  12      239.79      220.04     17.41 o
   4   3  12       26.56       29.17     23.56 o
   5   3  12       16.73       -8.98     23.56 o
 -10   4  12      143.72      143.10     22.61 o
  -9   4  12      491.76      537.09     35.50 o
  -8   4  12      245.67      245.37     24.19 o
  -7   4  12       12.08       -3.83     15.31 o
  -6   4  12      348.55      339.95     22.84 o
  -5   4  12     1016.88     1020.24     33.74 o
  -4   4  12      305.16      369.59     66.75 o
  -3   4  12        3.17       -5.97      9.81 o
  -2   4  12      860.74      801.91     34.47 o
  -1   4  12      368.83      333.48     25.07 o
   0   4  12       43.64       31.35     12.41 o
   1   4  12       57.43       60.48     11.34 o
   2   4  12       77.42       91.13     13.12 o
   3   4  12        2.60       -2.19      9.56 o
   4   4  12      265.13      313.11     30.25 o
  -9   5  12      582.86      634.18     38.05 o
  -8   5  12        9.68       -3.88     11.62 o
  -7   5  12        8.32        8.70     12.36 o
  -6   5  12       70.74       64.62     16.24 o
  -5   5  12       70.88       48.32     11.43 o
  -4   5  12      292.13      316.71     20.62 o
  -3   5  12      122.61      130.13     14.71 o
  -2   5  12      156.15      193.85     33.66 o
  -1   5  12      728.23      666.11     33.15 o
   0   5  12       17.01       -1.42     11.32 o
   1   5  12      123.03      109.59     17.64 o
   2   5  12      313.96      289.72     25.61 o
   3   5  12      248.98      272.63     28.33 o
  -8   6  12        2.50       -6.27     12.30 o
  -7   6  12      272.40      256.86     33.46 o
  -6   6  12      109.05      106.35     14.92 o
  -5   6  12      119.93      127.42     15.00 o
  -4   6  12      454.80      488.98     24.83 o
  -3   6  12      147.84      132.82     15.38 o
  -2   6  12      110.91      140.74     22.07 o
  -1   6  12       42.97       50.95     12.19 o
   0   6  12       24.34       37.62     11.51 o
   1   6  12        0.59       -9.05     12.63 o
   2   6  12      593.48      594.65     34.23 o
  -7   7  12       23.61       20.41     15.15 o
  -6   7  12       36.57       14.75     13.92 o
  -5   7  12      127.09      118.89     15.85 o
  -4   7  12      173.10      201.11     22.80 o
  -3   7  12        0.37       -3.24     10.05 o
  -2   7  12      538.51      599.29     27.80 o
  -1   7  12       27.37       14.33     11.06 o
   0   7  12      151.88      163.17     31.75 o
  -2 -14  13      210.89      224.40     18.09 o
  -1 -14  13       34.06       50.45     28.05 o
   0 -14  13       59.68       79.83     12.83 o
   1 -14  13       35.75       44.13     11.52 o
   2 -14  13      133.95      107.93     15.43 o
  -5 -13  13      121.29      131.47     15.67 o
  -4 -13  13       11.45       22.89     10.27 o
  -3 -13  13        2.93        0.88      8.58 o
  -2 -13  13       62.91       45.40     10.96 o
  -1 -13  13        6.39       -3.33      8.15 o
   0 -13  13        9.01        7.99      9.59 o
   1 -13  13      344.76      345.16     18.93 o
   2 -13  13      118.61      106.92      9.32 o
   3 -13  13      188.71      174.10     11.73 o
   4 -13  13      143.43      138.39     11.10 o
  -6 -12  13     1686.86     1632.40     90.59 o
  -5 -12  13      179.25      190.11     18.03 o
  -4 -12  13      138.66      140.04     15.75 o
  -3 -12  13      563.77      558.66     41.79 o
  -2 -12  13      686.60      625.19     26.77 o
  -1 -12  13      159.24      181.63     16.48 o
   0 -12  13      332.41      309.17     19.92 o
   1 -12  13       31.59       43.02      7.15 o
   2 -12  13       98.06       99.94      9.03 o
   3 -12  13        0.94        4.74      6.28 o
   4 -12  13      137.45      110.27     10.37 o
   5 -12  13      315.29      317.22     16.03 o
  -7 -11  13        7.16        4.75     10.02 o
  -6 -11  13      498.25      556.15     28.19 o
  -5 -11  13      102.00      103.78     14.63 o
  -4 -11  13      287.37      270.72     20.19 o
  -3 -11  13      362.57      396.97     40.11 o
  -2 -11  13      499.86      460.08     23.43 o
  -1 -11  13        1.09        7.24      8.30 o
   0 -11  13       10.84       19.82      8.13 o
   1 -11  13      169.49      161.90     10.39 o
   2 -11  13      275.25      293.50     13.93 o
   3 -11  13        0.13       -8.05      9.80 o
   4 -11  13       63.69       52.86      8.39 o
   5 -11  13      101.16       83.76     12.28 o
   6 -11  13       26.30       25.37     10.29 o
  -8 -10  13       24.48       22.65     11.86 o
  -7 -10  13      156.02      169.44     18.15 o
  -6 -10  13      505.49      457.97     51.89 o
  -5 -10  13       20.50       21.39     10.24 o
  -4 -10  13      121.51      129.79     19.35 o
  -3 -10  13      475.36      520.35     24.64 o
  -2 -10  13      586.86      551.28     43.75 o
  -1 -10  13      211.23      178.02     15.98 o
   0 -10  13       57.26       66.87      7.34 o
   1 -10  13      653.32      613.83     17.69 o
   2 -10  13      450.25      425.48     15.54 o
   3 -10  13      150.87      162.63     11.28 o
   4 -10  13       72.57       68.53      8.90 o
   5 -10  13       10.48        1.54      6.56 o
   6 -10  13      166.12      165.07     16.33 o
   7 -10  13       94.68       82.94     26.64 o
  -9  -9  13       75.94      115.12     17.25 o
  -8  -9  13        3.25        5.43     11.78 o
  -7  -9  13      483.51      492.64     27.71 o
  -6  -9  13       74.32       75.23     13.28 o
  -5  -9  13        1.09       -1.19     10.38 o
  -4  -9  13        1.56        9.05      8.49 o
  -3  -9  13      268.78      274.94     19.61 o
  -2  -9  13      380.94      293.23     22.16 o
  -1  -9  13      128.38      120.94     11.40 o
   0  -9  13      234.87      238.00     11.38 o
   1  -9  13      423.84      424.42     14.56 o
   2  -9  13      209.39      187.85     14.09 o
   3  -9  13       55.24       40.15      7.77 o
   4  -9  13        5.66       57.90     10.81 o
   5  -9  13     1736.77     1671.62     44.23 o
   6  -9  13      133.16      118.60     14.35 o
   7  -9  13       37.51       33.84      9.77 o
 -10  -8  13      255.26      275.98     39.27 o
  -9  -8  13        2.31        2.51     10.87 o
  -8  -8  13       34.31       28.96     11.71 o
  -7  -8  13       21.56       26.30     11.10 o
  -6  -8  13       24.31       17.58     10.17 o
  -5  -8  13     1276.35     1311.54     42.39 o
  -4  -8  13        0.80        7.73      9.82 o
  -3  -8  13      125.84      134.94     14.40 o
  -2  -8  13       23.10       14.67      8.72 o
  -1  -8  13      171.46      153.24      9.57 o
   0  -8  13      460.29      432.73     14.48 o
   1  -8  13      587.21      611.85     24.05 o
   2  -8  13      675.51      658.67     18.78 o
   3  -8  13      216.75      180.08     11.49 o
   4  -8  13      795.40      810.06     22.03 o
   5  -8  13      366.97      381.11     21.60 o
   6  -8  13      429.24      404.64     22.97 o
   7  -8  13        4.31        6.32      8.24 o
 -10  -7  13       48.13       49.75     23.84 o
  -9  -7  13       33.19       32.53     18.79 o
  -8  -7  13        0.05       -3.28     10.66 o
  -7  -7  13      266.55      276.88     21.69 o
  -6  -7  13       12.36       15.77      9.83 o
  -5  -7  13      384.96      354.64     21.78 o
  -4  -7  13      129.05      132.04     14.68 o
  -3  -7  13      459.14      414.63     22.41 o
  -2  -7  13      611.96      628.94     21.52 o
  -1  -7  13      437.94      422.84     18.95 o
   0  -7  13       14.22       14.45      5.75 o
   1  -7  13     1514.11     1490.06     30.26 o
   2  -7  13     1207.95     1215.10     26.66 o
   3  -7  13       75.80       64.18     11.97 o
   4  -7  13      381.52      380.17     15.59 o
   5  -7  13      833.57      875.80     29.40 o
   6  -7  13      181.45      184.62     17.07 o
   7  -7  13      140.78       74.61     24.68 o
 -10  -6  13      776.74      768.02     35.53 o
  -9  -6  13      304.81      294.81     23.98 o
  -8  -6  13        7.68        8.91      9.65 o
  -7  -6  13      129.89      165.81     17.66 o
  -6  -6  13      601.45      631.07     28.70 o
  -5  -6  13       18.83       31.22      9.95 o
  -4  -6  13      146.56      137.77     14.68 o
  -3  -6  13      762.08      785.98     30.16 o
  -2  -6  13      347.09      340.35     12.95 o
  -1  -6  13       63.81       69.31     12.09 o
   0  -6  13       39.26       35.96      6.46 o
   1  -6  13      925.98      928.46     22.24 o
   2  -6  13     1365.25     1329.33     28.36 o
   3  -6  13      329.71      344.11     14.61 o
   4  -6  13      505.03      516.56     22.26 o
   5  -6  13      338.93      335.93     19.89 o
   6  -6  13       10.73       23.56     18.51 o
   7  -6  13      565.20      581.14     47.12 o
 -11  -5  13      724.97      745.57     29.86 o
 -10  -5  13      478.18      454.65     24.77 o
  -9  -5  13      140.69      116.87     16.27 o
  -8  -5  13        4.84        6.99      9.54 o
  -7  -5  13      558.55      560.81     40.95 o
  -6  -5  13      774.56      732.54     30.82 o
  -5  -5  13        7.96        9.51      8.89 o
  -4  -5  13      125.43      103.20     16.55 o
  -3  -5  13      629.99      640.08     22.59 o
  -2  -5  13       13.69       18.58      5.75 o
  -1  -5  13       71.72       77.77      7.56 o
   0  -5  13     1089.25     1073.05     39.59 o
   1  -5  13      211.89      219.45     11.59 o
   2  -5  13       18.28       19.24      5.85 o
   3  -5  13      287.43      335.85     18.64 o
   4  -5  13      229.22      232.46     16.53 o
   5  -5  13      430.87      446.51     43.75 o
   6  -5  13        0.64        1.68     16.83 o
   7  -5  13       32.08       21.88     21.32 o
 -11  -4  13       50.54       80.21     28.61 o
 -10  -4  13     1380.02     1456.03     41.60 o
  -9  -4  13      281.08      282.79     19.06 o
  -8  -4  13      261.08      252.77     18.33 o
  -7  -4  13     1138.63     1131.31     71.52 o
  -6  -4  13      411.77      415.51     25.95 o
  -5  -4  13       12.54       21.91      9.83 o
  -4  -4  13      204.32      191.32     13.50 o
  -3  -4  13      632.36      726.66     18.99 o
  -2  -4  13      694.53      695.35     18.58 o
  -1  -4  13      280.90      261.58     12.53 o
   0  -4  13        6.76        0.82      5.17 o
   1  -4  13      105.96      113.60      9.02 o
   2  -4  13      216.06      203.96     11.53 o
   3  -4  13      133.28      126.35     12.42 o
   4  -4  13      291.93      341.61     38.14 o
   5  -4  13      350.29      340.49     39.83 o
   6  -4  13       26.47       39.83     20.75 o
   7  -4  13      268.29      289.45     38.70 o
 -11  -3  13       99.47      135.19     30.85 o
 -10  -3  13       89.16      105.74     42.35 o
  -9  -3  13      321.15      325.52     27.01 o
  -8  -3  13      168.48      172.84     15.05 o
  -7  -3  13     1058.54     1083.23     31.83 o
  -6  -3  13      219.50      198.22     18.33 o
  -5  -3  13       27.94       13.79      8.67 o
  -4  -3  13     1040.11     1050.95     23.89 o
  -3  -3  13      664.29      686.78     18.54 o
  -2  -3  13      403.75      400.66     14.20 o
  -1  -3  13      150.90      174.10     10.55 o
   0  -3  13      365.25      359.51     14.21 o
   1  -3  13       57.99       69.80      7.73 o
   2  -3  13       48.49       55.65     19.91 o
   3  -3  13       52.72       64.51     22.44 o
   4  -3  13      739.96      744.37     51.61 o
   5  -3  13      841.88      829.07     55.53 o
   6  -3  13       41.65        3.37     18.51 o
   7  -3  13      521.55      574.96     54.97 o
 -11  -2  13       73.46      104.34     29.17 o
 -10  -2  13       64.62       43.19     24.12 o
  -9  -2  13       98.60      109.63     17.73 o
  -8  -2  13       35.14       43.82     13.42 o
  -7  -2  13      788.21      774.52     21.22 o
  -6  -2  13       58.43       64.11      9.39 o
  -5  -2  13        3.01        0.09      6.13 o
  -4  -2  13      219.18      190.79     11.22 o
  -3  -2  13      880.96      865.84     21.30 o
  -2  -2  13      130.76      112.94      9.01 o
  -1  -2  13       19.95       12.64      6.31 o
   0  -2  13      103.91      143.29     11.17 o
   1  -2  13      394.04      420.14     40.95 o
   2  -2  13      161.02      181.18     30.85 o
   3  -2  13        2.53       -8.98     19.07 o
   4  -2  13       43.07       30.29     20.19 o
   5  -2  13       19.48       30.29     22.44 o
   6  -2  13       15.14       24.68     20.19 o
   7  -2  13      127.22       91.43     28.05 o
 -11  -1  13       90.27       65.62     18.36 o
 -10  -1  13       43.40        4.49     20.19 o
  -9  -1  13        6.07       -2.30     12.28 o
  -8  -1  13      160.11      159.67     13.35 o
  -7  -1  13      672.57      695.89     25.06 o
  -6  -1  13        4.81       11.53      6.93 o
  -5  -1  13      343.91      362.84     14.37 o
  -4  -1  13      362.62      458.61     18.01 o
  -3  -1  13      909.74      954.25     25.93 o
  -2  -1  13       59.09       63.58      8.78 o
  -1  -1  13        1.90       14.21      6.96 o
   0  -1  13      676.15      683.79     46.56 o
   1  -1  13      665.39      688.27     47.68 o
   2  -1  13       77.26      148.09     29.73 o
   3  -1  13      473.28      415.10     42.63 o
   4  -1  13      157.34      180.62     31.97 o
   5  -1  13      710.78      725.86     52.73 o
   6  -1  13       50.70       80.78     25.80 o
 -11   0  13       76.06       96.71     20.29 o
 -10   0  13      156.12      219.89     35.90 o
  -9   0  13       10.26        4.49     19.07 o
  -8   0  13      269.64      295.65     30.29 o
  -7   0  13      547.14      527.05     44.59 o
  -6   0  13       64.79       72.99     15.01 o
  -5   0  13       83.81      103.99     12.45 o
  -4   0  13        2.37       29.24     11.18 o
  -3   0  13     1098.48     1096.98     31.10 o
  -2   0  13        5.34       15.57     10.48 o
  -1   0  13       79.20       96.48     24.68 o
   0   0  13      249.78      241.20     33.66 o
   1   0  13      625.41      676.50     51.05 o
   2   0  13       44.58       23.56     22.44 o
   3   0  13       62.87       38.14     23.56 o
   4   0  13       29.91       30.29     23.00 o
   5   0  13      516.10      605.82     49.92 o
   6   0  13       31.92       39.27     26.93 o
 -11   1  13      155.35      163.63     23.24 o
 -10   1  13      258.20      285.83     26.96 o
  -9   1  13       32.57       49.92     24.12 o
  -8   1  13       10.82       14.58     17.95 o
  -7   1  13       60.47       77.61     15.57 o
  -6   1  13       30.91       15.89     15.03 o
  -5   1  13       91.36       95.02     12.60 o
  -4   1  13       61.93       53.98     14.25 o
  -3   1  13      581.11      589.31     23.07 o
  -2   1  13      279.19      326.89     23.98 o
  -1   1  13       61.36       50.48     24.12 o
   0   1  13     1152.64     1218.36     68.43 o
   1   1  13     1462.87     1373.18     72.36 o
   2   1  13      130.80      126.21     29.73 o
   3   1  13       55.04       75.17     27.49 o
   4   1  13     1325.71     1340.65     73.48 o
   5   1  13      661.03      686.03     53.29 o
 -10   2  13      325.49      315.92     29.35 o
  -9   2  13        6.85       14.82     13.73 o
  -8   2  13       91.84      119.48     27.49 o
  -7   2  13        5.20        4.49     17.39 o
  -6   2  13      968.85     1042.87     33.14 o
  -5   2  13      100.56       87.49     13.04 o
  -4   2  13       96.22       98.58     12.73 o
  -3   2  13      262.05      259.59     16.68 o
  -2   2  13      277.31      280.32     17.35 o
  -1   2  13       98.78      120.23     12.56 o
   0   2  13       42.20       20.26     13.46 o
   1   2  13      403.59      434.73     46.00 o
   2   2  13       96.89      158.19     31.97 o
   3   2  13      355.36      284.96     40.39 o
   4   2  13      765.46      657.98     54.41 o
   5   2  13       30.30       10.66     24.68 o
 -10   3  13      193.51      179.44     24.04 o
  -9   3  13        0.92       -1.02     15.08 o
  -8   3  13      322.36      332.97     27.96 o
  -7   3  13      270.49      255.54     23.99 o
  -6   3  13      272.98      305.10     35.62 o
  -5   3  13       30.06       56.46     15.73 o
  -4   3  13      829.26      887.04     38.25 o
  -3   3  13       95.25       92.67     12.84 o
  -2   3  13        9.39      100.12     12.86 o
  -1   3  13       32.97       29.55     13.26 o
   0   3  13     1047.73     1023.81     32.59 o
   1   3  13      500.57      466.63     30.31 o
   2   3  13      125.51      111.63     30.85 o
   3   3  13       81.08        6.17     25.80 o
   4   3  13      455.09      475.12     52.73 o
  -9   4  13        3.41        4.76     15.66 o
  -8   4  13      490.51      510.41     95.08 o
  -7   4  13      247.19      245.73     20.06 o
  -6   4  13      717.04      770.12     37.23 o
  -5   4  13        5.93      -11.22     20.19 o
  -4   4  13      274.88      282.55     24.13 o
  -3   4  13      313.07      317.54     25.07 o
  -2   4  13        4.07       -6.65      8.46 o
  -1   4  13      106.31      101.70     13.33 o
   0   4  13       53.20       44.86     11.53 o
   1   4  13       60.61       36.79     11.02 o
   2   4  13      135.03       91.09     17.41 o
   3   4  13      192.15      207.55     40.39 o
  -8   5  13      337.57      336.38     28.75 o
  -7   5  13       91.55      129.98     28.61 o
  -6   5  13       10.12        8.00     14.82 o
  -5   5  13       56.23       48.24     12.45 o
  -4   5  13      252.18      269.18     24.66 o
  -3   5  13      556.88      532.53     31.20 o
  -2   5  13       21.92        7.38     38.99 o
  -1   5  13        6.49       28.50     13.76 o
   0   5  13      247.91      260.08     24.23 o
   1   5  13      285.32      328.79     55.15 o
   2   5  13        0.09       21.32     19.63 o
  -7   6  13      431.12      411.89     85.54 o
  -6   6  13      153.69      167.65     23.64 o
  -5   6  13        5.22        8.25     10.44 o
  -4   6  13       37.62       45.80     13.01 o
  -3   6  13       64.02       56.39     13.18 o
  -2   6  13       51.07       29.42     12.06 o
  -1   6  13       50.78       32.80     24.40 o
   0   6  13       56.93       53.86     15.96 o
  -4 -13  14        7.33        5.32     13.18 o
  -3 -13  14       13.95       -5.86     22.72 o
  -2 -13  14      163.88      173.98     17.02 o
  -1 -13  14      200.80      203.87     24.68 o
   0 -13  14       58.46       73.89     13.28 o
   1 -13  14       16.61       20.13      9.23 o
   2 -13  14       49.13       35.97      7.70 o
   3 -13  14      206.34      174.51     12.22 o
  -5 -12  14      772.88      749.95     32.60 o
  -4 -12  14        9.25        2.60      9.09 o
  -3 -12  14      100.99      116.20     14.94 o
  -2 -12  14       98.29       84.50     14.30 o
  -1 -12  14      190.86      186.00     25.24 o
   0 -12  14       29.07       32.83      7.46 o
   1 -12  14        8.33        8.11      6.30 o
   2 -12  14       37.03       35.41      7.56 o
   3 -12  14      302.94      337.48     15.67 o
   4 -12  14      291.65      279.43     15.42 o
  -7 -11  14      408.12      420.40     26.36 o
  -6 -11  14       29.14       36.11     19.07 o
  -5 -11  14      642.87      663.17     36.18 o
  -4 -11  14        9.03       20.38     10.06 o
  -3 -11  14      245.26      254.29     20.19 o
  -2 -11  14       65.59       67.04     17.95 o
  -1 -11  14     1387.56     1360.94     96.20 o
   0 -11  14      150.56      146.21     10.33 o
   1 -11  14       18.42       21.93      6.52 o
   2 -11  14      430.81      426.71     16.33 o
   3 -11  14       71.65       61.09      8.65 o
   4 -11  14       57.40       47.18      8.45 o
   5 -11  14       23.60       27.07     10.89 o
  -8 -10  14       26.29       26.83     12.55 o
  -7 -10  14       34.01       46.27     13.34 o
  -6 -10  14       80.02       74.34     33.10 o
  -5 -10  14      813.13      834.22     39.27 o
  -4 -10  14      258.66      266.74     29.73 o
  -3 -10  14      326.60      293.53     21.25 o
  -2 -10  14        5.30        9.00      8.61 o
  -1 -10  14     1065.31      961.93     35.04 o
   0 -10  14      218.89      209.24     11.77 o
   1 -10  14        0.52        2.32      5.59 o
   2 -10  14       14.29        9.12      6.09 o
   3 -10  14      221.26      178.78     12.15 o
   4 -10  14       39.77       39.58      8.08 o
   5 -10  14       41.48       33.60     10.82 o
   6 -10  14      229.82      219.02     18.93 o
  -8  -9  14      126.52      145.99     33.38 o
  -7  -9  14      119.96      115.80     16.39 o
  -6  -9  14       68.27       57.15     12.64 o
  -5  -9  14      826.66      803.62     65.91 o
  -4  -9  14       53.05       65.16     12.45 o
  -3  -9  14       10.09       27.79      9.95 o
  -2  -9  14      321.69      290.58     21.25 o
  -1  -9  14      622.01      592.29     17.44 o
   0  -9  14       39.00       42.76      6.98 o
   1  -9  14       38.64       40.39      7.18 o
   2  -9  14      657.93      632.20     19.51 o
   3  -9  14      945.57      981.80     24.97 o
   4  -9  14       20.15       13.86      7.01 o
   5  -9  14       35.13       19.79      9.81 o
   6  -9  14       71.53      109.70     18.04 o
  -9  -8  14      395.70      419.90     29.24 o
  -8  -8  14       57.42       76.82     21.32 o
  -7  -8  14      383.68      379.36     95.08 o
  -6  -8  14      444.27      424.34     25.46 o
  -5  -8  14      466.64      482.82     26.23 o
  -4  -8  14      241.69      233.75     19.54 o
  -3  -8  14      376.40      370.63     22.30 o
  -2  -8  14        3.41       13.63      8.89 o
  -1  -8  14     2587.89     2475.30     43.67 o
   0  -8  14      421.93      416.64     21.37 o
   1  -8  14        2.83        5.44      5.79 o
   2  -8  14      940.24      891.84     23.01 o
   3  -8  14       38.71       23.98      6.72 o
   4  -8  14        1.87       -0.90      6.18 o
   5  -8  14      125.26      121.59     14.13 o
   6  -8  14      204.31      187.77     16.80 o
 -10  -7  14      270.67      266.00     25.34 o
  -9  -7  14       77.67       52.39     21.88 o
  -8  -7  14       23.61       44.80     13.05 o
  -7  -7  14      196.04      192.44     19.68 o
  -6  -7  14       22.42       30.03     11.17 o
  -5  -7  14      135.49      140.56     28.05 o
  -4  -7  14      706.99      717.75     29.91 o
  -3  -7  14        0.33        8.19      8.49 o
  -2  -7  14      715.88      751.55     20.84 o
  -1  -7  14      729.10      708.40     29.80 o
   0  -7  14     1044.67     1042.67     24.41 o
   1  -7  14      154.54      158.01     10.97 o
   2  -7  14     1121.24     1131.14     26.27 o
   3  -7  14      427.62      462.36     16.81 o
   4  -7  14      274.01      219.45     26.87 o
   5  -7  14      469.59      474.42     24.69 o
   6  -7  14      763.32      709.59     52.17 o
   7  -7  14       14.89       33.10     22.44 o
 -10  -6  14       21.37       46.14     14.82 o
  -9  -6  14       16.15       19.78     12.90 o
  -8  -6  14       45.70       64.47     19.63 o
  -7  -6  14       40.41       54.40     20.19 o
  -6  -6  14      250.89      259.01     21.29 o
  -5  -6  14      192.94      237.87     28.33 o
  -4  -6  14      192.22      195.45     20.75 o
  -3  -6  14       98.54       94.33      9.47 o
  -2  -6  14      961.41      949.63     31.35 o
  -1  -6  14        5.81        8.15      6.08 o
   0  -6  14      435.47      431.03     15.24 o
   1  -6  14        3.95        2.72      5.69 o
   2  -6  14     1324.90     1284.58     28.61 o
   3  -6  14      519.02      535.57     27.61 o
   4  -6  14        1.42        3.20      8.08 o
   5  -6  14      248.88      319.74     39.83 o
   6  -6  14      653.54      667.52     50.48 o
   7  -6  14       31.27       18.51     20.19 o
 -10  -5  14        3.19       15.92     13.02 o
  -9  -5  14      196.37      207.95     29.73 o
  -8  -5  14      323.83      341.54     25.71 o
  -7  -5  14      277.40      266.16     44.03 o
  -6  -5  14       94.52      104.38     15.08 o
  -5  -5  14      167.00      181.07     18.04 o
  -4  -5  14       35.34       63.44      8.54 o
  -3  -5  14     1064.01     1028.81     42.59 o
  -2  -5  14      573.03      567.02     18.62 o
  -1  -5  14      673.03      672.27     18.75 o
   0  -5  14        3.85        8.36      5.84 o
   1  -5  14       38.19       57.21      7.51 o
   2  -5  14      536.27      554.74     29.80 o
   3  -5  14      467.51      492.64     34.27 o
   4  -5  14       35.79        7.29     19.07 o
   5  -5  14       39.66       47.68     21.32 o
   6  -5  14       38.97       36.46     21.88 o
   7  -5  14       25.59       51.61     23.00 o
 -10  -4  14      924.55      892.38     38.97 o
  -9  -4  14      706.24      649.67     32.17 o
  -8  -4  14       27.64        6.45     20.47 o
  -7  -4  14        2.77       -8.55      9.30 o
  -6  -4  14      172.27      226.08     24.40 o
  -5  -4  14     1298.76     1273.21     32.10 o
  -4  -4  14      199.16      192.51     12.86 o
  -3  -4  14        0.28        1.39      5.75 o
  -2  -4  14       10.24        6.70      5.34 o
  -1  -4  14       20.74       26.54      9.96 o
   0  -4  14      155.40      145.43     10.35 o
   1  -4  14      227.09      208.16     12.08 o
   2  -4  14      487.66      496.00     26.26 o
   3  -4  14      362.12      394.90     40.95 o
   4  -4  14       12.96       -8.41     16.83 o
   5  -4  14       30.48       62.83     24.12 o
   6  -4  14      184.92      166.04     32.53 o
 -11  -3  14       34.57       -9.20     41.23 o
 -10  -3  14       20.11       22.72     14.28 o
  -9  -3  14       75.91       53.29     24.12 o
  -8  -3  14      257.25      262.44     23.00 o
  -7  -3  14       13.02       13.65      7.28 o
  -6  -3  14       19.26       24.49     11.46 o
  -5  -3  14      784.84      839.46     27.57 o
  -4  -3  14      312.08      297.54     13.32 o
  -3  -3  14      153.24      278.90     16.80 o
  -2  -3  14      166.46      171.67     10.94 o
  -1  -3  14       65.23       76.68      9.39 o
   0  -3  14      361.35      346.31     14.38 o
   1  -3  14       45.57       40.63      8.45 o
   2  -3  14      494.72      504.85     46.00 o
   3  -3  14      506.48      585.62     47.68 o
   4  -3  14       18.51       45.44     21.32 o
   5  -3  14      363.25      338.25     40.95 o
   6  -3  14      361.65      419.58     47.68 o
 -11  -2  14       20.14       18.51     23.00 o
 -10  -2  14        5.11       -7.23     22.16 o
  -9  -2  14      278.99      304.63     23.13 o
  -8  -2  14      680.33      657.03     34.15 o
  -7  -2  14      295.37      296.56     19.70 o
  -6  -2  14        3.23        0.72     12.62 o
  -5  -2  14      163.20      180.26     15.45 o
  -4  -2  14      501.17      488.74     26.67 o
  -3  -2  14       51.62       84.06      9.83 o
  -2  -2  14      477.92      471.73     18.24 o
  -1  -2  14     2274.29     2311.82     74.88 o
   0  -2  14      107.68      112.63     12.70 o
   1  -2  14      182.85      215.40     33.10 o
   2  -2  14       55.64       90.87     24.68 o
   3  -2  14      301.53      283.28     37.02 o
   4  -2  14      439.96      457.17     46.56 o
   5  -2  14      108.75      104.34     28.05 o
   6  -2  14      132.27      146.97     31.97 o
 -11  -1  14       22.65       15.71     21.88 o
 -10  -1  14      126.83      129.32     20.42 o
  -9  -1  14      236.72      209.14     23.14 o
  -8  -1  14      229.06      204.75     24.96 o
  -7  -1  14        0.15       -2.72     10.86 o
  -6  -1  14      107.12      131.51     14.32 o
  -5  -1  14      226.46      251.67     18.82 o
  -4  -1  14      791.93      851.29     25.71 o
  -3  -1  14      304.21      295.24     15.62 o
  -2  -1  14      437.47      569.09     66.19 o
  -1  -1  14      654.56      593.48     47.68 o
   0  -1  14       87.46       92.56     24.68 o
   1  -1  14     1108.46     1061.30     62.83 o
   2  -1  14      188.60      201.94     34.22 o
   3  -1  14      248.46      275.42     37.58 o
   4  -1  14       24.62       56.09     25.80 o
   5  -1  14      558.66      582.26     55.53 o
 -10   0  14       29.78       -2.24     21.32 o
  -9   0  14      137.58      147.31     21.64 o
  -8   0  14      261.56      241.94     46.56 o
  -7   0  14       13.21       16.64     13.07 o
  -6   0  14        2.41       -4.34     10.90 o
  -5   0  14     1352.65     1323.34     79.09 o
  -4   0  14       49.68       57.37     14.28 o
  -3   0  14        9.84        2.93     11.62 o
  -2   0  14      944.43     1020.35     61.14 o
  -1   0  14      454.67      506.53     48.24 o
   0   0  14       43.63        1.68     23.00 o
   1   0  14      314.88      314.69     39.83 o
   2   0  14      141.81      121.16     28.61 o
   3   0  14       60.39      116.11     28.05 o
   4   0  14      122.72      155.94     31.97 o
   5   0  14      432.64      406.12     47.68 o
 -10   1  14        5.48        2.24     22.44 o
  -9   1  14      576.84      774.10     56.09 o
  -8   1  14       47.89       46.37     15.73 o
  -7   1  14        5.47       22.42     21.60 o
  -6   1  14      344.42      359.72     26.50 o
  -5   1  14      485.40      514.52     23.64 o
  -4   1  14      942.58      999.60     39.45 o
  -3   1  14       18.61       54.97     23.00 o
  -2   1  14     1068.28     1048.96     62.83 o
  -1   1  14     1441.83     1337.28     73.48 o
   0   1  14       20.21       34.78     25.24 o
   1   1  14      210.27      264.76     38.14 o
   2   1  14      358.65      345.54     43.19 o
   3   1  14        1.89       12.34     24.12 o
   4   1  14       55.99       46.00     25.80 o
 -10   2  14      143.31      143.62     23.14 o
  -9   2  14       97.76      177.82     34.22 o
  -8   2  14       31.13       65.63     24.68 o
  -7   2  14       69.58       72.04     17.95 o
  -6   2  14      736.59      741.85     28.82 o
  -5   2  14      389.42      433.88     23.56 o
  -4   2  14       22.30       15.86     12.52 o
  -3   2  14        6.67       -5.33     12.52 o
  -2   2  14      682.65      677.06     51.05 o
  -1   2  14      663.08      558.70     51.61 o
   0   2  14       38.35        8.98     24.68 o
   1   2  14      247.01      285.52     40.39 o
   2   2  14      685.69      657.98     53.29 o
   3   2  14       53.86       56.66     27.49 o
  -9   3  14      421.23      420.43     33.12 o
  -8   3  14        5.63       12.90     21.88 o
  -7   3  14        2.02       10.10     19.63 o
  -6   3  14       10.44       29.73     23.56 o
  -5   3  14       35.07       47.57     15.75 o
  -4   3  14       18.74       18.93     15.15 o
  -3   3  14      123.28      140.64     20.07 o
  -2   3  14      217.03      215.87     23.17 o
  -1   3  14      104.22      110.51     31.97 o
   0   3  14       98.84       77.97     28.05 o
   1   3  14      241.44      258.59     40.95 o
   2   3  14       79.51       52.73     28.61 o
  -8   4  14       13.02       24.79     16.43 o
  -7   4  14       25.46       10.10     25.24 o
  -6   4  14       83.25       52.17     27.49 o
  -5   4  14      177.47      157.62     33.66 o
  -4   4  14        4.53        8.41     14.00 o
  -3   4  14      736.96      676.85     35.37 o
  -2   4  14        6.04       14.81     14.00 o
  -1   4  14      112.37       88.17     18.79 o
   0   4  14       33.03       36.46     27.49 o
   1   4  14      270.48      280.47     43.19 o
  -6   5  14      162.75      149.82     22.37 o
  -5   5  14      322.86      348.91     44.88 o
  -4   5  14       36.21       26.93     25.80 o
  -3   5  14       81.62      132.38     34.78 o
  -2   5  14      271.81      225.50     41.51 o
  -1   5  14      117.57      100.49     20.13 o
  -2 -13  15       60.16       55.78     25.52 o
  -1 -13  15        1.11        3.58     10.38 o
   0 -13  15      137.24      121.56     11.22 o
   1 -13  15       29.84       40.70      8.79 o
  -5 -12  15       80.57      151.45     30.29 o
  -4 -12  15      204.71      184.85     18.79 o
  -3 -12  15      406.42      386.06     24.27 o
  -2 -12  15      115.75       93.60     14.32 o
  -1 -12  15      106.81       86.74     14.56 o
   0 -12  15      192.94      202.96     18.14 o
   1 -12  15       33.18       45.08      8.15 o
   2 -12  15      211.27      214.06     13.47 o
   3 -12  15        0.82        0.37      9.40 o
  -6 -11  15      314.61      286.57     23.82 o
  -5 -11  15      311.02      329.29     24.47 o
  -4 -11  15     1364.71     1349.95     60.58 o
  -3 -11  15      136.88      148.00     17.09 o
  -2 -11  15      459.58      445.85     25.73 o
  -1 -11  15      179.55      177.30     12.68 o
   0 -11  15      329.27      300.19     15.97 o
   1 -11  15      102.55       95.41      9.68 o
   2 -11  15       23.54       25.55      7.43 o
   3 -11  15        4.10       15.09      7.36 o
   4 -11  15      310.90      330.17     22.07 o
  -7 -10  15       16.91       29.29     23.28 o
  -6 -10  15      370.07      453.47     27.16 o
  -5 -10  15        2.12       14.90     11.05 o
  -4 -10  15      105.04       94.96     26.64 o
  -3 -10  15      100.72       79.21     14.11 o
  -2 -10  15      208.19      209.77     18.87 o
  -1 -10  15       27.10       31.78      7.71 o
   0 -10  15      769.83      732.99     20.73 o
   1 -10  15       61.82       65.82      8.68 o
   2 -10  15       44.57       29.73      7.49 o
   3 -10  15      452.76      430.73     23.30 o
   4 -10  15       61.91       68.61      9.64 o
   5 -10  15       40.28       36.05     11.24 o
  -8  -9  15        2.00       -8.13     24.40 o
  -7  -9  15      405.41      377.92     26.80 o
  -6  -9  15        8.47       19.11     11.52 o
  -5  -9  15        1.27       -2.56      9.42 o
  -4  -9  15      589.69      609.64     28.98 o
  -3  -9  15      203.07      184.22     18.19 o
  -2  -9  15       87.79       67.17      9.33 o
  -1  -9  15       89.36      106.06     10.29 o
   0  -9  15     1342.95     1325.32     29.32 o
   1  -9  15      730.45      759.21     22.10 o
   2  -9  15       40.28       69.88      8.87 o
   3  -9  15        1.76       -5.33      6.41 o
   4  -9  15        5.83       -2.82      6.90 o
   5  -9  15      125.22      115.57     14.67 o
  -8  -8  15       23.56       53.26     13.90 o
  -7  -8  15      122.09      153.19     45.16 o
  -6  -8  15      128.44      114.07     32.82 o
  -5  -8  15       83.38       75.40     14.11 o
  -4  -8  15      577.75      620.88     28.96 o
  -3  -8  15     1204.06     1191.00     41.63 o
  -2  -8  15      490.96      481.29     18.27 o
  -1  -8  15      383.77      374.20     19.11 o
   0  -8  15      601.08      587.76     19.03 o
   1  -8  15      273.23      308.77     14.87 o
   2  -8  15       21.51       28.35      7.38 o
   3  -8  15      135.69      134.87     11.54 o
   4  -8  15      418.90      409.40     23.46 o
   5  -8  15      151.13      170.81     16.86 o
  -9  -7  15       73.73       91.43     34.50 o
  -8  -7  15      169.61      193.11     20.60 o
  -7  -7  15      182.23      195.44     20.34 o
  -6  -7  15      141.55      144.09     17.52 o
  -5  -7  15       15.03       10.42     10.36 o
  -4  -7  15      174.17      159.68     20.47 o
  -3  -7  15       10.22       21.55      8.54 o
  -2  -7  15        5.99        4.64      6.52 o
  -1  -7  15      109.58       98.90      9.30 o
   0  -7  15     2507.59     2468.24     45.12 o
   1  -7  15      567.48      569.45     18.55 o
   2  -7  15        1.53        1.00      8.58 o
   3  -7  15     1041.55     1012.04     25.86 o
   4  -7  15      392.14      388.52     22.75 o
   5  -7  15      519.52      494.19     49.36 o
   6  -7  15       84.16       69.00     25.24 o
  -9  -6  15       10.04        5.54     12.34 o
  -8  -6  15      173.93      127.21     17.52 o
  -7  -6  15      415.89      369.06     26.40 o
  -6  -6  15      121.75      144.20     17.64 o
  -5  -6  15        0.99        0.00     13.46 o
  -4  -6  15       26.13       17.51      7.32 o
  -3  -6  15       18.36       49.50     11.47 o
  -2  -6  15        0.91        1.21      5.77 o
  -1  -6  15       14.10        8.02      6.42 o
   0  -6  15      253.21      257.90     13.60 o
   1  -6  15     1006.55     1023.14     25.30 o
   2  -6  15       45.46       52.80     11.17 o
   3  -6  15      742.82      709.46     58.81 o
   4  -6  15      365.89      411.73     44.88 o
   5  -6  15      782.69      793.17     56.66 o
   6  -6  15        6.27       24.12     21.32 o
 -10  -5  15      709.43      737.17     36.66 o
  -9  -5  15       32.21       31.32     19.35 o
  -8  -5  15      190.70      153.82     19.39 o
  -7  -5  15     1213.72     1136.86     50.77 o
  -6  -5  15       14.02        4.23     10.38 o
  -5  -5  15       14.38       11.93      7.13 o
  -4  -5  15      682.26      720.40     51.07 o
  -3  -5  15      447.77      440.68     17.50 o
  -2  -5  15      177.61      213.35     12.30 o
  -1  -5  15      253.06      262.79     13.64 o
   0  -5  15       96.57       97.78      9.48 o
   1  -5  15      420.53      411.92     16.47 o
   2  -5  15       23.88       36.79      7.67 o
   3  -5  15      129.67      107.14     26.93 o
   4  -5  15       94.46       91.43     25.24 o
   5  -5  15       78.46       97.60     26.93 o
   6  -5  15       86.66       58.90     25.24 o
 -10  -4  15      126.67      146.97     33.10 o
  -9  -4  15       33.74       31.97     21.88 o
  -8  -4  15      454.55      427.66     30.57 o
  -7  -4  15     1148.73     1080.87     30.31 o
  -6  -4  15        7.03       12.79      7.20 o
  -5  -4  15        7.98       15.06      7.53 o
  -4  -4  15      117.29      105.07     10.83 o
  -3  -4  15      141.86      132.90     10.41 o
  -2  -4  15      916.11      882.96     22.82 o
  -1  -4  15      106.39      120.31     10.37 o
   0  -4  15      159.18      182.97     11.81 o
   1  -4  15       12.03       14.45      7.88 o
   2  -4  15       74.07       67.87     24.12 o
   3  -4  15      137.32      138.55     29.73 o
   4  -4  15       85.22      103.77     28.05 o
   5  -4  15       19.47       -0.56     19.63 o
 -10  -3  15      440.40      467.26     50.48 o
  -9  -3  15        4.38       -4.17     10.02 o
  -8  -3  15      139.66      117.21     17.67 o
  -7  -3  15      185.66      172.31     16.83 o
  -6  -3  15      104.32      126.66     14.74 o
  -5  -3  15       37.22       25.56      8.12 o
  -4  -3  15      797.69      811.74     27.75 o
  -3  -3  15     2240.32     2271.20     48.70 o
  -2  -3  15       93.81       83.02     11.24 o
  -1  -3  15      426.96      458.87     19.00 o
   0  -3  15      473.69      521.43     23.74 o
   1  -3  15      113.33      113.87     28.61 o
   2  -3  15       40.66       75.17     25.80 o
   3  -3  15       65.76       57.78     25.24 o
   4  -3  15       34.17       68.43     24.68 o
   5  -3  15       74.45      113.31     29.17 o
 -10  -2  15      195.52      214.84     37.58 o
  -9  -2  15       34.14       28.05     22.44 o
  -8  -2  15       49.95       64.17     12.56 o
  -7  -2  15      176.19      199.16     45.16 o
  -6  -2  15      143.28      176.56     16.22 o
  -5  -2  15        3.24        3.72      8.91 o
  -4  -2  15     3729.05     3749.29     71.47 o
  -3  -2  15     1385.02     1389.05     34.72 o
  -2  -2  15       91.41      101.80     17.26 o
  -1  -2  15       21.89       44.88     21.32 o
   0  -2  15        3.92       40.39     23.00 o
   1  -2  15      407.61      412.85     44.88 o
   2  -2  15        9.21       10.10     20.75 o
   3  -2  15      339.01      321.42     42.63 o
   4  -2  15      514.43      531.77     53.85 o
   5  -2  15        1.04       26.36     23.00 o
 -10  -1  15      115.61      157.62     31.41 o
  -9  -1  15        0.39       11.78     21.88 o
  -8  -1  15      351.87      360.69     42.63 o
  -7  -1  15      196.03      232.23     34.22 o
  -6  -1  15      195.00      236.72     32.53 o
  -5  -1  15      453.59      423.51     39.83 o
  -4  -1  15      865.23      884.08     83.86 o
  -3  -1  15      614.78      645.94     53.85 o
  -2  -1  15      113.15       98.73     25.80 o
  -1  -1  15      157.67      166.60     32.53 o
   0  -1  15      867.50      792.05     54.41 o
   1  -1  15        3.77       23.00     23.00 o
   2  -1  15      267.23      247.38     37.02 o
   3  -1  15       19.40       42.07     24.12 o
   4  -1  15       53.52       49.36     27.49 o
  -9   0  15        0.64       15.68     19.91 o
  -8   0  15      554.38      640.59     51.05 o
  -7   0  15      190.80      131.26     27.49 o
  -6   0  15        4.52       19.07     19.07 o
  -5   0  15       29.05       34.56     30.01 o
  -4   0  15      160.84      170.72     26.93 o
  -3   0  15      144.17      164.36     31.41 o
  -2   0  15       71.98       35.90     25.80 o
  -1   0  15      407.83      463.34     47.68 o
   0   0  15      546.45      512.70     49.36 o
   1   0  15        1.03       -2.80     20.19 o
   2   0  15      558.47      494.75     49.92 o
   3   0  15      110.24      154.82     34.22 o
   4   0  15      233.62      270.37     42.07 o
  -9   1  15       60.79       50.31     22.44 o
  -8   1  15      497.30      549.63     34.05 o
  -7   1  15       22.16       17.95     20.19 o
  -6   1  15       70.48       47.12     21.88 o
  -5   1  15      165.65      182.64     31.69 o
  -4   1  15     2022.88     1921.78     88.63 o
  -3   1  15      198.71      235.03     35.90 o
  -2   1  15        0.17      -12.34     22.44 o
  -1   1  15      198.30      154.26     34.78 o
   0   1  15      430.47      439.78     49.36 o
   1   1  15      135.16      121.72     32.53 o
   2   1  15       35.96       -1.12     23.00 o
   3   1  15        7.58       14.02     25.24 o
  -8   2  15      422.72      482.18     33.90 o
  -7   2  15        7.14        3.57     14.47 o
  -6   2  15      307.03      250.99     19.84 o
  -5   2  15        5.25      -15.15     23.00 o
  -4   2  15       10.01      -20.19     20.19 o
  -3   2  15      220.33      222.13     38.14 o
  -2   2  15      299.97      307.96     40.95 o
  -1   2  15      392.88      402.76     48.24 o
   0   2  15      871.11      761.20     61.14 o
   1   2  15       61.98       84.70     30.29 o
   2   2  15       43.24       79.65     30.85 o
  -6   3  15        8.23        0.80     17.11 o
  -5   3  15      485.13      515.25     32.57 o
  -4   3  15       34.71       33.66     27.49 o
  -3   3  15       38.66       37.58     29.17 o
  -2   3  15       32.85       48.80     28.61 o
  -1   3  15      154.94      112.75     33.66 o
   0   3  15      115.32       86.95     32.53 o
   1   3  15       33.97       15.15     29.73 o
  -6   4  15        9.82        5.05     28.05 o
  -5   4  15      146.76      141.39     21.97 o
  -4   4  15        6.07       13.32     15.63 o
  -3   4  15        5.70       -8.41     24.12 o
  -2   4  15       26.09       16.83     28.61 o
  -3 -12  16       11.83        3.84     10.37 o
  -2 -12  16      197.52      177.46     18.78 o
  -1 -12  16      198.55      210.37     14.68 o
   0 -12  16       16.07       19.62     11.51 o
   1 -12  16        5.07        8.93     11.30 o
  -5 -11  16        6.53        3.49     10.51 o
  -4 -11  16      604.16      602.43     30.31 o
  -3 -11  16        0.88       -7.53      9.85 o
  -2 -11  16      339.40      340.27     16.95 o
  -1 -11  16      291.37      280.09     16.22 o
   0 -11  16        6.41        6.75      7.53 o
   1 -11  16      227.16      219.23     13.82 o
   2 -11  16       94.18       87.28     22.16 o
  -6 -10  16       21.96       55.32     14.63 o
  -5 -10  16      182.29      179.11     27.49 o
  -4 -10  16      416.31      403.55     27.57 o
  -3 -10  16        9.38        2.16     10.17 o
  -2 -10  16      128.83      148.98     12.38 o
  -1 -10  16       35.65       44.52      8.95 o
   0 -10  16        2.78       -0.47      6.26 o
   1 -10  16      112.92      102.77     10.42 o
   2 -10  16      335.25      318.78     16.38 o
   3 -10  16        2.09       14.07      9.97 o
  -7  -9  16      120.87      114.70     17.21 o
  -6  -9  16      682.72      663.99     33.15 o
  -5  -9  16      452.10      443.62     29.11 o
  -4  -9  16      394.78      334.66     24.79 o
  -3  -9  16       36.58       38.43     10.38 o
  -2  -9  16      779.25      737.90     23.71 o
  -1  -9  16      802.59      737.18     26.68 o
   0  -9  16      330.36      298.81     18.11 o
   1  -9  16       26.12       53.52      8.57 o
   2  -9  16       62.14       48.16      8.91 o
   3  -9  16      104.39       86.33     10.49 o
   4  -9  16      313.09      335.13     22.28 o
  -8  -8  16       87.24       79.49     16.56 o
  -7  -8  16       19.06       15.95     15.15 o
  -6  -8  16      475.05      456.85     30.85 o
  -5  -8  16      275.64      279.00     23.58 o
  -4  -8  16       29.85       20.19      7.69 o
  -3  -8  16      183.02      137.43     13.75 o
  -2  -8  16      754.67      748.26     23.74 o
  -1  -8  16       29.34       33.97      8.82 o
   0  -8  16        1.86        0.51      6.65 o
   1  -8  16      692.73      697.24     33.60 o
   2  -8  16     1386.12     1339.49     38.39 o
   3  -8  16        3.72       -0.17      8.45 o
   4  -8  16      158.58      142.98     15.81 o
  -8  -7  16        0.61       -6.53     11.17 o
  -7  -7  16        0.41      -10.37     10.37 o
  -6  -7  16      333.37      366.94     27.23 o
  -5  -7  16       70.05       64.53     10.10 o
  -4  -7  16      187.79      181.66     13.65 o
  -3  -7  16       36.19       31.13      8.42 o
  -2  -7  16      839.70      847.35     34.17 o
  -1  -7  16      933.25      873.47     23.28 o
   0  -7  16        1.40        4.22      6.44 o
   1  -7  16      349.16      345.69     18.95 o
   2  -7  16      256.28      325.40     20.16 o
   3  -7  16      171.55      166.71     33.21 o
   4  -7  16       86.66      126.21     29.73 o
  -9  -6  16      260.45      255.41     24.67 o
  -8  -6  16       54.40       37.66     13.99 o
  -7  -6  16      188.71      173.02     26.93 o
  -6  -6  16      143.92      164.23     13.52 o
  -5  -6  16        7.48       -0.15      6.98 o
  -4  -6  16        1.64       -2.99      6.83 o
  -3  -6  16      477.06      473.40     21.56 o
  -2  -6  16        5.56        8.11      6.61 o
  -1  -6  16      349.56      362.21     15.82 o
   0  -6  16      171.95      152.04     11.46 o
   1  -6  16      405.74      428.34     17.70 o
   2  -6  16      397.89      448.57     18.40 o
   3  -6  16       49.11       75.17     25.80 o
   4  -6  16        1.46       14.58     21.88 o
  -9  -5  16      149.68      116.09     18.93 o
  -8  -5  16        6.37       -8.25     12.12 o
  -7  -5  16      345.72      331.75     18.98 o
  -6  -5  16      932.77      889.22     27.42 o
  -5  -5  16      224.28      202.91     14.50 o
  -4  -5  16       38.95       43.97      9.13 o
  -3  -5  16      325.38      348.41     21.70 o
  -2  -5  16       50.87       54.36      8.20 o
  -1  -5  16        2.57        3.00     13.04 o
   0  -5  16       21.04       16.43      7.11 o
   1  -5  16      197.00      195.88     14.97 o
   2  -5  16        3.18        8.98     18.51 o
   3  -5  16       25.96       65.63     24.68 o
   4  -5  16       61.67       76.29     28.05 o
  -9  -4  16      149.86      152.06     22.16 o
  -8  -4  16       39.43       35.25     11.97 o
  -7  -4  16      133.40      149.20     16.29 o
  -6  -4  16       57.38       85.49     11.00 o
  -5  -4  16       26.90       23.65      8.26 o
  -4  -4  16       94.92      104.60     16.32 o
  -3  -4  16      594.37      625.58     19.89 o
  -2  -4  16      152.92      158.37     13.47 o
  -1  -4  16        3.78        3.78      9.09 o
   0  -4  16        6.38       -1.23      8.62 o
   1  -4  16      139.23      141.31     16.30 o
   2  -4  16      262.05      348.91     42.63 o
   3  -4  16        9.57      -11.78     20.75 o
   4  -4  16       21.66        7.85     21.88 o
  -9  -3  16      130.77      120.60     29.17 o
  -8  -3  16       46.37       58.59     13.39 o
  -7  -3  16       24.23       42.07     25.52 o
  -6  -3  16      559.55      529.92     25.99 o
  -5  -3  16      243.55      260.92     19.40 o
  -4  -3  16        3.57        0.37      9.13 o
  -3  -3  16        9.45       16.08      8.36 o
  -2  -3  16      233.94      250.21     16.23 o
  -1  -3  16      106.22       95.64     13.76 o
   0  -3  16       23.48       20.75     20.19 o
   1  -3  16      391.58      442.58     47.12 o
   2  -3  16      580.02      558.70     52.73 o
   3  -3  16      445.35      419.58     46.56 o
   4  -3  16       52.18       93.12     29.17 o
  -9  -2  16      157.61      163.23     34.22 o
  -8  -2  16        1.54        6.17     19.63 o
  -7  -2  16       32.02       58.34     24.12 o
  -6  -2  16      345.44      378.07     40.95 o
  -5  -2  16      367.81      440.34     42.07 o
  -4  -2  16      242.16      262.33     23.99 o
  -3  -2  16        7.31        7.27     12.53 o
  -2  -2  16      562.53      585.06     51.05 o
  -1  -2  16       58.90       76.85     26.36 o
   0  -2  16        0.57       31.97     22.44 o
   1  -2  16      704.24      689.40     53.29 o
   2  -2  16      614.30      706.79     54.97 o
   3  -2  16       54.46       92.56     30.29 o
  -9  -1  16      428.61      442.02     48.80 o
  -8  -1  16        0.21       19.07     20.75 o
  -7  -1  16       46.80       47.68     22.44 o
  -6  -1  16        5.46        5.05     17.95 o
  -5  -1  16      527.04      554.21     43.75 o
  -4  -1  16       35.17       73.64     16.03 o
  -3  -1  16      379.62      463.90     46.56 o
  -2  -1  16      636.37      652.94     52.73 o
  -1  -1  16        1.78       39.83     23.56 o
   0  -1  16      229.02      228.86     37.02 o
   1  -1  16       88.53       67.87     29.17 o
   2  -1  16      286.69      258.59     40.39 o
   3  -1  16        0.34        4.49     25.24 o
  -8   0  16       67.26       75.73     26.93 o
  -7   0  16      250.46      287.20     38.14 o
  -6   0  16      366.53      355.64     39.27 o
  -5   0  16      716.29      761.20     51.05 o
  -4   0  16       16.64      -21.88     21.88 o
  -3   0  16      670.23      618.16     55.53 o
  -2   0  16      185.09      213.72     37.02 o
  -1   0  16       16.38       33.66     26.36 o
   0   0  16       63.81       21.88     25.80 o
   1   0  16      165.28      178.38     37.02 o
   2   0  16      280.01      340.49     47.12 o
  -8   1  16       49.71       34.22     24.12 o
  -7   1  16      186.66      186.79     32.53 o
  -6   1  16       55.50       62.83     23.00 o
  -5   1  16      118.92       89.19     30.29 o
  -4   1  16      160.46      233.35     37.02 o
  -3   1  16       62.10       82.46     30.85 o
  -2   1  16      253.90      223.25     38.70 o
  -1   1  16      393.29      370.78     46.00 o
   0   1  16      130.41      115.55     33.66 o
   1   1  16      269.79      320.86     46.00 o
  -5   2  16      100.64      118.36     33.66 o
  -4   2  16       10.48       19.63     27.49 o
  -3   2  16      375.17      420.14     47.68 o
  -2   2  16      457.90      374.71     47.12 o
  -1   2  16      136.68      144.16     38.14 o
   0   2  16        1.11       28.05     29.17 o
  -4   3  16       21.01       11.78     28.61 o
  -3   3  16       21.54       16.27     27.49 o
  -3 -11  17      125.69      140.60     18.60 o
  -2 -11  17        1.63        2.60     11.05 o
  -1 -11  17       73.74      108.90     23.84 o
   0 -11  17      551.00      519.08     29.67 o
  -5 -10  17      346.67      322.84     26.55 o
  -4 -10  17       97.09      148.23     23.28 o
  -3 -10  17      743.18      678.13     23.81 o
  -2 -10  17      148.11      110.06     11.83 o
  -1 -10  17      222.52      212.98     24.37 o
   0 -10  17      559.27      519.63     28.08 o
   1 -10  17       26.56       27.74     10.91 o
   2 -10  17      190.16      131.26     23.56 o
  -6  -9  17       36.17       43.66     14.28 o
  -5  -9  17      156.31      183.96     20.62 o
  -4  -9  17      655.50      634.41     22.82 o
  -3  -9  17       76.12       91.06     11.17 o
  -2  -9  17        5.64        8.94      7.47 o
  -1  -9  17      442.23      403.06     21.74 o
   0  -9  17       31.99       40.33      8.40 o
   1  -9  17       94.70      119.10     13.36 o
   2  -9  17      154.06      177.40     16.82 o
  -7  -8  17      266.77      280.36     25.24 o
  -6  -8  17      199.22      211.34     24.12 o
  -5  -8  17       15.41       13.05      8.63 o
  -4  -8  17      180.83      263.73     23.30 o
  -3  -8  17      177.59      191.73     14.59 o
  -2  -8  17      572.64      539.42     21.40 o
  -1  -8  17      474.52      483.06     20.46 o
   0  -8  17      285.49      280.11     18.81 o
   1  -8  17       87.77      115.11     12.87 o
   2  -8  17       57.91       74.88     10.32 o
   3  -8  17      241.26      263.46     16.24 o
  -7  -7  17       10.41       17.92     12.40 o
  -6  -7  17       49.66       39.10     12.07 o
  -5  -7  17       33.89       53.64     10.05 o
  -4  -7  17      172.33      189.71     14.51 o
  -3  -7  17      264.02      270.52     17.00 o
  -2  -7  17       47.54       41.66      9.22 o
  -1  -7  17      252.18      249.78     14.50 o
   0  -7  17      303.70      373.16     21.21 o
   1  -7  17       52.01       57.94      9.53 o
   2  -7  17       29.48       42.57      9.09 o
   3  -7  17      393.33      437.53     48.24 o
  -7  -6  17      136.88      129.12     13.48 o
  -6  -6  17       10.01       12.19      8.31 o
  -5  -6  17       11.53       15.12      8.62 o
  -4  -6  17      207.75      224.19     15.76 o
  -3  -6  17        1.08        2.12      7.52 o
  -2  -6  17        3.68        3.44      7.61 o
  -1  -6  17       32.65       27.10      8.58 o
   0  -6  17      549.32      525.21     18.96 o
   1  -6  17       32.47       38.56     10.44 o
   2  -6  17       93.20       58.34     25.80 o
   3  -6  17      474.41      526.72     54.41 o
  -8  -5  17      124.76      137.13     17.64 o
  -7  -5  17      200.59      202.16     19.18 o
  -6  -5  17       20.24       14.70      8.65 o
  -5  -5  17       85.97       86.46     11.76 o
  -4  -5  17      179.05      201.73     22.00 o
  -3  -5  17       46.73       44.23     10.16 o
  -2  -5  17       57.01       74.35     11.35 o
  -1  -5  17       67.00       87.49     11.69 o
   0  -5  17      295.24      296.98     18.36 o
   1  -5  17       28.72       11.78     17.67 o
   2  -5  17      405.97      470.07     49.92 o
   3  -5  17      166.08      221.57     38.14 o
  -8  -4  17      412.15      340.57     24.17 o
  -7  -4  17       83.01       74.72     13.67 o
  -6  -4  17        1.63       -6.13      9.75 o
  -5  -4  17      316.94      324.52     22.31 o
  -4  -4  17      420.74      439.21     24.07 o
  -3  -4  17      267.36      277.79     23.00 o
  -2  -4  17      257.19      271.50     17.46 o
  -1  -4  17      428.85      418.48     20.44 o
   0  -4  17      777.54      834.12     57.78 o
   1  -4  17        0.59       17.95     21.32 o
   2  -4  17      142.16      151.45     32.53 o
   3  -4  17        3.74       12.90     24.12 o
  -8  -3  17      444.46      478.48     50.48 o
  -7  -3  17      394.04      387.05     44.88 o
  -6  -3  17       21.80       29.17     21.32 o
  -5  -3  17       12.51       19.63     19.63 o
  -4  -3  17      290.40      288.32     35.90 o
  -3  -3  17       34.28       27.24     14.02 o
  -2  -3  17       59.96       81.90     25.80 o
  -1  -3  17      325.19      345.54     42.63 o
   0  -3  17      257.01      269.25     39.27 o
   1  -3  17        0.17      -20.19     21.88 o
   2  -3  17      597.05      572.16     55.53 o
  -8  -2  17      229.39      256.91     38.14 o
  -7  -2  17      294.72      281.03     38.14 o
  -6  -2  17      134.75      117.24     26.93 o
  -5  -2  17      119.95      143.60     26.93 o
  -4  -2  17      774.07      862.73     53.85 o
  -3  -2  17       12.99       12.34     23.56 o
  -2  -2  17      100.62      132.94     31.41 o
  -1  -2  17      341.82      334.88     43.75 o
   0  -2  17      490.90      636.11     58.90 o
   1  -2  17        7.14       15.15     25.80 o
   2  -2  17      185.44      210.91     39.83 o
  -7  -1  17       10.51       17.39     20.75 o
  -6  -1  17        6.11        8.98     19.63 o
  -5  -1  17      766.67      798.22     52.73 o
  -4  -1  17      803.45      816.73     58.34 o
  -3  -1  17      380.62      418.46     47.12 o
  -2  -1  17      137.78      180.62     35.90 o
  -1  -1  17      419.26      505.41     52.73 o
   0  -1  17       92.54      114.99     33.10 o
   1  -1  17       57.89       71.80     30.85 o
  -6   0  17      778.83      843.09     55.53 o
  -4   0  17      377.13      458.29     49.36 o
  -3   0  17        0.18       -1.68     25.24 o
  -2   0  17      265.22      271.50     40.39 o
  -1   0  17      459.02      487.46     53.29 o
   0   0  17      231.18      260.84     43.19 o
  -4   1  17       62.26       47.12     30.29 o
  -3   1  17       45.51       16.83     28.61 o
  -2   1  17      236.91      251.86     43.19 o
  -4  -9  18       83.10       82.91     37.02 o
  -3  -9  18       13.27       17.33     12.26 o
  -2  -9  18        2.73       -0.84     11.05 o
  -1  -9  18       16.88       10.66     11.82 o
   0  -9  18       16.48       19.95     12.67 o
  -5  -8  18       77.90       80.05     17.09 o
  -4  -8  18        8.86       15.12     12.35 o
  -3  -8  18     1198.15     1137.74     39.30 o
  -2  -8  18      190.36      191.82     15.24 o
  -1  -8  18       56.02       83.09     11.71 o
   0  -8  18        1.54       20.00      9.88 o
   1  -8  18       34.88       53.38     12.68 o
  -6  -7  18      905.26      886.85     52.73 o
  -5  -7  18       14.32       16.15      9.63 o
  -4  -7  18      161.40      173.05     14.99 o
  -3  -7  18      455.69      494.84     22.35 o
  -2  -7  18      797.08      782.61     29.99 o
  -1  -7  18      263.72      226.82     16.46 o
   0  -7  18        4.33       27.89     10.73 o
   1  -7  18      194.79      168.95     15.72 o
  -6  -6  18       36.58       40.41     10.63 o
  -5  -6  18       52.16       41.81     10.78 o
  -4  -6  18        8.19       14.10      9.24 o
  -3  -6  18      230.94      241.11     16.83 o
  -2  -6  18      876.32      939.02     35.16 o
  -1  -6  18      100.17      109.45     14.56 o
   0  -6  18       11.38       27.24     10.29 o
   1  -6  18      611.54      590.59     29.90 o
  -6  -5  18       58.33       73.63     20.19 o
  -5  -5  18        1.82       25.44     11.52 o
  -4  -5  18       71.14       79.75     34.50 o
  -3  -5  18      668.83      767.09     31.97 o
  -2  -5  18      729.07      729.28     30.38 o
  -1  -5  18      108.88      143.24     14.37 o
   0  -5  18       99.74      124.53     30.85 o
   1  -5  18      321.92      371.90     46.00 o
  -6  -4  18      129.98      165.35     33.94 o
  -5  -4  18       12.47        7.89     11.10 o
  -4  -4  18      403.99      419.59     25.99 o
  -3  -4  18     1226.02     1443.86     73.48 o
  -2  -4  18       36.84       34.78     23.00 o
  -1  -4  18      165.79      160.43     32.53 o
   0  -4  18       57.99       74.04     28.05 o
   1  -4  18      274.90      262.52     40.39 o
  -6  -3  18        5.20        3.37     20.19 o
  -5  -3  18       56.32       93.12     26.93 o
  -4  -3  18      619.04      740.44     51.05 o
  -2  -3  18      172.45      185.67     34.78 o
  -1  -3  18       28.02       20.75     25.80 o
   0  -3  18      193.04      262.52     42.63 o
  -5  -2  18       16.41       20.19     21.32 o
  -3  -2  18      117.69      185.67     35.34 o
  -2  -2  18        8.72       -2.24     23.56 o
  -1  -2  18       22.77       31.97     26.93 o
  -3  -1  18      114.19      112.75     32.53 o
 
